# Supplementary material for: Digital Twin Modeling of Flexible Perovskite Nano-Films with In-Situ Mechanical Microscopy Validation
Source: Nanomaterials (Basel). 2023 Aug 22;13(17):2388. doi: 10.3390/nano13172388 (PMC10490042; doi:10.3390/nano13172388)
Supplement: Supplementary file 1 [file nanomaterials-13-02388-s001.zip]

Archive with 11 entries (11 files):
- digitization_code.m
- Matlab_code_tutorial.mov
- Sample 1_ 2 layer.mp4
- Sample 1_ 3 layer.mp4
- Sample 2_ 2 layer.mp4
- Sample 2_ 3 layer.mp4
- Sample 3_ 2 layer.mp4
- Sample 3_ 3 layer.mp4
- Three Layer Geometry.geo
- Two Layer Geometry.geo
- Zoomed-In SEM.pdf
