# Supplementary material for: Digital Twin Modeling of Flexible Perovskite Nano-Films with In-Situ Mechanical Microscopy Validation
Source: Nanomaterials (Basel). 2023 Aug 22;13(17):2388. doi: 10.3390/nano13172388 (PMC10490042; doi:10.3390/nano13172388)
Supplement: Supplementary file 1 [file nanomaterials-13-02388-s001.zip › digitization_code.m]

%Michelena O'Rourke 
%Sunday July 20th, 2021
%P.I - Dr. Sweat
%Mentor - Mehul Tank
%This code anaylzes a tif file [of a nanocomposite]
%and converts such file into a binary image. Then 
%the code applies the Harris-Stephens algorithin in 
%order to find feature points on the binary image.

clear all;
clc;
warning off;
close all;

%% display a binary image
% this section of code reads the grayscale image, which is a tif file, and
% converts it into a binary image. 


[bnnt_gray] = imread('1_003.tif');

meanIntensity = mean(bnnt_gray(:));

bnnt_binary = bnnt_gray > meanIntensity;

%K= imshow(bnnt_binary);


%% detect Harris function
%this section of code detects corners, which are pixels whose neighborhood
%is significantly different from each other's local neighborhoods. The
%detectHarrisFeature() function uses the the Harris-Stephens algorithim to
%find these feature points

points = detectHarrisFeatures(bnnt_binary);

%discuss having negative points // graphing this image
%in fourth quadrant when inputing these points into gmesh.

%% BOUNDARIES
% x_max = max(points.Location(:));
% y_max = max(points.Location(:,2));
% x_min = min(points.Location(:));
% y_min = min(points.Location(:,2));
% x_max = x_max + 1;
% y_max = y_max +1;
% x_min = x_min - 1;
% y_min = y_min - 1;
% 
% disp(['Point(' , num2str(f_length+1), ')= {', num2str(x_min) ,',',num2str(y_min),'}']);
% disp(['Point(' , num2str(f_length+2), ')= {', num2str(x_min) ,',',num2str(y_max),'}']);
% disp(['Point(' , num2str(f_length+3), ')= {', num2str(x_max) ,',',num2str(y_max),'}']);
% disp(['Point(' , num2str(f_length+4), ')= {', num2str(x_max) ,',',num2str(y_min),'}']);

%point(a) = (0,0

%% GUI - ask the user for surfaces
% num_Surfaces = input('How many surfaces are present?: ');
% direction = strings(1,num_Surfaces);
% x = {}; 
% for ix = 1 : num_Surfaces
% %         screwSize = input('Enter the surface : ','s');
% %         x = {x screwSize};
%         %appendedList{ix} = {screwSize};
%         direction (ix) = input('Enter the surface : ','s');
% end
% %str = convertCharsToStrings(appendedList)
% %global fig
% global newfig
% newfig = uifigure;
% dd = uidropdown(newfig , 'Items' , (direction) , 'Value', direction(1));


%% conversion//scaling of the x-axis
%these conversions are going to change dependent on the 
%conversion factor at the bottom of the tif file.

[nrows,ncols] = size(points.Location);

 
for ix = 1:nrows
    points.Location(ix) = points.Location(ix) * 0.50;
end
for ix = 1:nrows
    points.Location(ix,2) = points.Location(ix,2) * (600/1020);
end


%% graphing the points
%this code graphs the binary image of the nanomaterial on the same
%figure as its digitized counterpart. 
% hold on;
% set(gcf, 'colormap' , gray);
% subplot(1,2,1);
% imshow(bnnt_binary);
% subplot(1,2,2);
% imshow(bnnt_binary);
% plot(points);
% title('Nanocomposite Digitization');
% set(gca,'ydir','reverse');
% ylimits = [0 , 610];
% ylim(ylimits);
% xlabel('length in nanometers');
% hold off;


%% EXTRACTING DATA POINTS
global fig
% 
% num_Surfaces = input('How many surfaces are present?: ');
% direction = strings(1,num_Surfaces);
% x = {}; 
% for ix = 1 : num_Surfaces
% %         screwSize = input('Enter the surface : ','s');
% %         x = {x screwSize};
%         %appendedList{ix} = {screwSize};
%         direction (ix) = input('Enter the surface : ','s');
% end
% %str = convertCharsToStrings(appendedList)
% %global fig
% %newfig = uifigure;
% newfig = uifigure;
% dd = uidropdown(newfig , 'Items' , (direction) , 'Value', direction(1));
fig = figure;
subplot(1,2,1);
imshow(bnnt_binary);
subplot(1,2,2);
imshow(bnnt_binary);
plot(points);
title('Nanocomposite Digitization');
set(gca,'ydir','reverse');
ylimits = [0 , 610];
ylim(ylimits);
xlabel('length in nanometers');

global userClick;
if isempty(userClick)
    userClick = 1;
end
%DeleteButton = uicontrol('Style', 'push' , 'String', 'Delete Last Spline','Position',[15 60 110 40], 'Callback' , @DeleteLast);
    
    
PushButton = uicontrol(gcf,'Style', 'push','String', 'New Spline','Position', [15 300 80 40],'CallBack', @PushB);
ButtonHandle = uicontrol('Style', 'PushButton', ...
                         'String', 'End Digitization', 'Position', [15 , 20, 80, 40], ...
                         'Callback', 'delete(gcbf)');
% nrows = length(points.Location);
% for ix = 1:nrows
%     disp(['Point(' num2str(ix)  ') = {' num2str(points.Location(ix)) ','...
%         num2str(points.Location(ix,2))  ',0,m};']);
% end


%% BOUNDS
x_max = max(points.Location(:));
y_max = max(points.Location(:,2));
x_min = min(points.Location(:));
y_min = min(points.Location(:,2));
x_max = x_max + 1;
y_max = y_max +1;
x_min = x_min - 1;
y_min = y_min - 1;

disp(['Point(' , num2str(length(points.Location)+1), ')= {', num2str(x_min) ,',',num2str(y_min),',0,m}']);
disp(['Point(' , num2str(length(points.Location)+2), ')= {', num2str(x_min) ,',',num2str(y_max),',0,m}']);
disp(['Point(' , num2str(length(points.Location)+3), ')= {', num2str(x_max) ,',',num2str(y_max),',0,m}']);
disp(['Point(' , num2str(length(points.Location)+4), ')= {', num2str(x_max) ,',',num2str(y_min),',0,m}']);
%% USER INTERFACE
while userClick>0 
datacursormode on
dcm_obj = datacursormode(fig); 
% Set update function
set(dcm_obj,'UpdateFcn',@myupdatefcn)
hold on;
pause 
%% Export cursor to workspace
info_struct = getCursorInfo(dcm_obj);
f = extractfield(info_struct , 'DataIndex');
%% DISPLAY IN G CODE FORMAT
global f_length;
f_length = length(f);
global x_spline;
global y_spline;
for ij = 1:f_length
    %disp([ 'Point(' , num2str(f(1,ij)) , ') = {' , num2str(points.Location(f(1,ij))) ...
        %, ',', num2str(points.Location(f(1,ij),2)) , ',0,m};', ]);
    x_spline(ij) = points.Location(f(1,ij));
    y_spline(ij) = points.Location(f(1,ij),2);
end
d = [sprintf('%d,', f(1:end-1)), sprintf('%d', f(end))];
%Display specific splines by their number
disp(['Spline(' , num2str(userClick) , ') = {' , num2str(d) , '};']);
clearvars -except userClick fig points ButtonHandle 
if ~ishandle(ButtonHandle)
    disp('Loop stopped by user');
    break;
end
end


%% Make Boundaries
%this section of code will output the points that are the bounds of the 
%model
% x_max = max(points.Location(:));
% y_max = max(points.Location(:,2));
% x_min = min(points.Location(:));
% y_min = min(points.Location(:,2));
% x_max = x_max + 1;
% y_max = y_max +1;
% x_min = x_min - 1;
% y_min = y_min - 1;
% 
% disp(['Point(' , num2str(f_length+1), ')= {', num2str(x_min) ,',',num2str(y_min),'}']);
% disp(['Point(' , num2str(f_length+2), ')= {', num2str(x_min) ,',',num2str(y_max),'}']);
% disp(['Point(' , num2str(f_length+3), ')= {', num2str(x_max) ,',',num2str(y_max),'}']);
% disp(['Point(' , num2str(f_length+4), ')= {', num2str(x_max) ,',',num2str(y_min),'}']);
% 
% %point(a) = (0,0
%point(b) = (0,y_max)
%point(c) = x_max,y_max)
%point(d) = (x_max,0)
%% get rid of data tips
dcm = datacursormode;
dcm.Enable = 'off';
dcm.UpdateFcn = @makeDataTipInvisible;


% display graphical output points in Command Window
% this is output in the CW will be directly copied and pasted into 
% Gmsh in order to run through the simulations.

% nrows = length(points.Location);
% for ix = 1:nrows
%     disp(['Point(' num2str(ix)  ') = {' num2str(points.Location(ix)) ','...
%         num2str(points.Location(ix,2))  ',0,m};']);
% end


%% Function that displays points

hold on

function DeleteLast(source,event)
global userClick;
global f
f(end)=[];
userClick = userClick - 1;
end


function PushB(source,event)

global userClick;
userClick = userClick + 1;
%disp(userClick)

hold on

global x_spline;
global y_spline;
global f_length;


for ix = 1:f_length
    %plot(x_spline(1:ix), y_spline(1:ix) , 'LineWidth',4)
    xint = linspace(x_spline(1),x_spline(end),1000)';
    spl = spline(x_spline,y_spline);
    
    C = (x_spline(:).^(1:4))\y_spline(:);
    %y = C(1)*x_spline + C(2)*x_spline.^2 + C(3)*x_spline.^3 + C(4)*x_spline.^4
    plot(xint,ppval(spl,xint),'r-','LineWidth',4);
    %plot(x_spline,y_spline,'o',xint,ppval(spl,xint),'r-','LineWidth',4);
    %plot(xint,(xint.^(1:4))*C,'r-','LineWidth',4)

end

hold on

text('Position', [max(x_spline),max(y_spline)],'String', ['spline ' , num2str(userClick-1)]);

delete(findall(gcf,'Type','hggroup'));

end

 
 
function output_txt = myupdatefcn(~,event_obj)

pos = get(event_obj, 'Position');
output_txt = {['X: ' num2str(pos(1))], ['Y: ' num2str(pos(2))]};

end 


function txt = makeDataTipInvisible(pdt, ~)
    pdt.Visible = 'off';
    txt = '';
end


%% practice code
