# Supplementary material for: Digital Twin Modeling of Flexible Perovskite Nano-Films with In-Situ Mechanical Microscopy Validation
Source: Nanomaterials (Basel). 2023 Aug 22;13(17):2388. doi: 10.3390/nano13172388 (PMC10490042; doi:10.3390/nano13172388)
Supplement: Supplementary file 1 [file nanomaterials-13-02388-s001.zip › Three Layer Geometry.geo]

#Code for the first sample with 3 layers (Perovskite/ITO/PET)
#mesh size
m=8;
#Multiplier adjusts matlab numbers to actual size
multiplier=78.87;
#Perovskite height of 400nm
perovh = .4*multiplier;
#ITO height of 100nm
itoh = .1*multiplier;
#PET height of 1.5um
baseh = 1.5*multiplier;
totalh= perovh+itoh+baseh;

#Points from MATLAB code
Point(1) = {0.83079,141.3211,0,m};
Point(2) = {3,151.4706,0,m};
Point(3) = {4.5109,150.6127,0,m};
Point(4) = {5.7834,140.8644,0,m};
Point(5) = {6.75,150,0,m};
Point(6) = {8.7395,140.8931,0,m};
Point(7) = {10.25,149.4118,0,m};
Point(8) = {13.7171,4.1176,0,m};
Point(9) = {13.7187,140.4697,0,m};
Point(10) = {14.8556,148.8025,0,m};
Point(11) = {15.3886,139.5096,0,m};
Point(12) = {17.0536,5.1098,0,m};
Point(13) = {17.8573,139.2853,0,m};
Point(14) = {18.5404,139.1171,0,m};
Point(15) = {21.2953,137.5221,0,m};
Point(16) = {21.6169,137.2443,0,m};
Point(17) = {23.5,133.5294,0,m};
Point(18) = {23.9089,147.1755,0,m};
Point(19) = {25.0583,131.3482,0,m};
Point(20) = {26.1232,134.1943,0,m};
Point(21) = {27.0294,127.9715,0,m};
Point(22) = {28.25,146.4706,0,m};
Point(23) = {29.488,131.3965,0,m};
Point(24) = {31.8053,130.5817,0,m};
Point(25) = {34.1355,127.354,0,m};
Point(26) = {33.75,145.8814,0,m};
Point(27) = {35.9114,124.1445,0,m};
Point(28) = {36.5,146.4706,0,m};
Point(29) = {38.587,118.3935,0,m};
Point(30) = {38.7811,147.744,0,m};
Point(31) = {39.739,148.1307,0,m};
Point(32) = {40.8324,113.4926,0,m};
Point(33) = {42.2402,109.8177,0,m};
Point(34) = {42.5545,132.6098,0,m};
Point(35) = {42.6363,139.4944,0,m};
Point(36) = {43.0896,131.0594,0,m};
Point(37) = {43.0915,141.153,0,m};
Point(38) = {43.5,129.7059,0,m};
Point(39) = {43.3613,141.8613,0,m};
Point(40) = {43.7411,152.9707,0,m};
Point(41) = {43.8015,106.576,0,m};
Point(42) = {44.2113,126.4919,0,m};
Point(43) = {45.227,102.7796,0,m};
Point(44) = {45.0754,124.4009,0,m};
Point(45) = {45.5,122.3529,0,m};
Point(46) = {46.5768,99.9806,0,m};
Point(47) = {46.4792,119.9872,0,m};
Point(48) = {47.0545,117.3157,0,m};
Point(49) = {47.2261,146.765,0,m};
Point(50) = {48.1692,95.9775,0,m};
Point(51) = {48.1971,114.8233,0,m};
Point(52) = {48.5788,30.5509,0,m};
Point(53) = {48.75,158.2353,0,m};
Point(54) = {49.0064,36.0984,0,m};
Point(55) = {49.2552,94.0533,0,m};
Point(56) = {49.3407,112.1049,0,m};
Point(57) = {50.6593,108.4833,0,m};
Point(58) = {50.7824,160.144,0,m};
Point(59) = {50.8025,25.421,0,m};
Point(60) = {51.1193,29.4078,0,m};
Point(61) = {50.9125,90.8973,0,m};
Point(62) = {51.5,18.8235,0,m};
Point(63) = {51.7074,149.9295,0,m};
Point(64) = {52.0506,31.1196,0,m};
Point(65) = {51.7937,42.1085,0,m};
Point(66) = {52.8527,33.7551,0,m};
Point(67) = {53.5041,26.9392,0,m};
Point(68) = {54.0562,42.324,0,m};
Point(69) = {54.135,46.6667,0,m};
Point(70) = {53.9303,152.0056,0,m};
Point(71) = {54.3134,84.6799,0,m};
Point(72) = {54.3579,101.4622,0,m};
Point(73) = {55.7363,81,0,m};
Point(74) = {55.9784,35.2825,0,m};
Point(75) = {56,97.9412,0,m};
Point(76) = {56.1713,153.9984,0,m};
Point(77) = {56.4885,38.6853,0,m};
Point(78) = {56.2452,164.9943,0,m};
Point(79) = {57.2324,31.7853,0,m};
Point(80) = {56.9785,34.8128,0,m};
Point(81) = {57.8399,40.53,0,m};
Point(82) = {57.986,77.0549,0,m};
Point(83) = {57.7503,94.4399,0,m};
Point(84) = {58.8139,167.1386,0,m};
Point(85) = {59.1201,38.1427,0,m};
Point(86) = {59.5242,24.3164,0,m};
Point(87) = {59.75,90.5882,0,m};
Point(88) = {60.2076,28.9884,0,m};
Point(89) = {59.8416,156.3424,0,m};
Point(90) = {60.1773,34.4152,0,m};
Point(91) = {60.5419,41.2089,0,m};
Point(92) = {60.4727,45.4954,0,m};
Point(93) = {61.2518,71.4923,0,m};
Point(94) = {61.9334,36.4033,0,m};
Point(95) = {62.1504,39.6681,0,m};
Point(96) = {62,86.1765,0,m};
Point(97) = {62.5039,30.9391,0,m};
Point(98) = {62.6049,42.9348,0,m};
Point(99) = {62.5857,158.5999,0,m};
Point(100) = {63.2834,27.2624,0,m};
Point(101) = {63.3471,66.2265,0,m};
Point(102) = {63.9628,32.7531,0,m};
Point(103) = {64.6755,31.2046,0,m};
Point(104) = {64.5,44.7059,0,m};
Point(105) = {65.6068,35.9407,0,m};
Point(106) = {65.6915,40.5154,0,m};
Point(107) = {65.9713,62.7117,0,m};
Point(108) = {66.2995,77.2621,0,m};
Point(109) = {66.3067,161.6836,0,m};
Point(110) = {66.8648,27.1207,0,m};
Point(111) = {66.5544,173.3306,0,m};
Point(112) = {67.6906,43.3175,0,m};
Point(113) = {67.4413,59.817,0,m};
Point(114) = {68.1272,34.1398,0,m};
Point(115) = {67.9984,40.292,0,m};
Point(116) = {68,73.8235,0,m};
Point(117) = {68.1796,28.0904,0,m};
Point(118) = {68.6713,164.5866,0,m};
Point(119) = {69.0928,35.9239,0,m};
Point(120) = {68.9484,56.0123,0,m};
Point(121) = {70.445,40.236,0,m};
Point(122) = {70.5,69.1176,0,m};
Point(123) = {71.0273,53.5516,0,m};
Point(124) = {71.4783,166.92,0,m};
Point(125) = {71.4239,177.1404,0,m};
Point(126) = {72.25,65.8824,0,m};
Point(127) = {72.4294,39.9805,0,m};
Point(128) = {73,34.1176,0,m};
Point(129) = {72.8028,38.4606,0,m};
Point(130) = {72.6931,41.5119,0,m};
Point(131) = {73.5352,168.4605,0,m};
Point(132) = {74,27.0588,0,m};
Point(133) = {74.2659,62.6886,0,m};
Point(134) = {74.2582,32.9485,0,m};
Point(135) = {74.726,43.3942,0,m};
Point(136) = {74.9685,47.1383,0,m};
Point(137) = {75.25,180,0,m};
Point(138) = {76.2659,59.7474,0,m};
Point(139) = {76.4655,170.8185,0,m};
Point(140) = {76.4147,42.443,0,m};
Point(141) = {76.5605,170.9666,0,m};
Point(142) = {77.8378,44.2707,0,m};
Point(143) = {78.7429,182.5201,0,m};
Point(144) = {79.4823,41.487,0,m};
Point(145) = {79.9497,55.3536,0,m};
Point(146) = {79.9497,174.0581,0,m};
Point(147) = {81.63,40.7084,0,m};
Point(148) = {82.2592,184.7946,0,m};
Point(149) = {82.743,175.6101,0,m};
Point(150) = {83.2189,185.1972,0,m};
Point(151) = {84.4708,39.4573,0,m};
Point(152) = {84.25,51.7647,0,m};
Point(153) = {84.7811,185.9792,0,m};
Point(154) = {86.3655,186.5598,0,m};
Point(155) = {87,177.6471,0,m};
Point(156) = {88.4357,38.587,0,m};
Point(157) = {88.2606,48.5437,0,m};
Point(158) = {88.388,178.591,0,m};
Point(159) = {88.75,48.2353,0,m};
Point(160) = {89.3693,188.5617,0,m};
Point(161) = {89.75,47.6471,0,m};
Point(162) = {91.6203,37.1213,0,m};
Point(163) = {91.6345,46.5598,0,m};
Point(164) = {92.2893,180.8222,0,m};
Point(165) = {93.25,190.5882,0,m};
Point(166) = {93.8655,45.7931,0,m};
Point(167) = {94.5369,181.7362,0,m};
Point(168) = {94.4005,191.0711,0,m};
Point(169) = {95.0995,45.1888,0,m};
Point(170) = {95.5,1.1765,0,m};
Point(171) = {95.6345,191.6755,0,m};
Point(172) = {96.4745,181.8568,0,m};
Point(173) = {96.9697,5.7531,0,m};
Point(174) = {97.4009,9.3045,0,m};
Point(175) = {97.4992,12.647,0,m};
Point(176) = {97.515,31.2393,0,m};
Point(177) = {97.6737,43.8802,0,m};
Point(178) = {98.0189,16.3253,0,m};
Point(179) = {98.4357,192.5895,0,m};
Point(180) = {98.4663,20.5888,0,m};
Point(181) = {98.4932,21.7647,0,m};
Point(182) = {98.4762,23.8852,0,m};
Point(183) = {98.8647,26.3009,0,m};
Point(184) = {98.8744,192.823,0,m};
Point(185) = {101.058,194.1194,0,m};
Point(186) = {101.7592,41.676,0,m};
Point(187) = {102.0572,3.1239,0,m};
Point(188) = {101.7868,183.3247,0,m};
Point(189) = {103.0545,9.1549,0,m};
Point(190) = {103.15,194.9839,0,m};
Point(191) = {103.5896,10.7053,0,m};
Point(192) = {103.25,41.1765,0,m};
Point(193) = {104,12.0588,0,m};
Point(194) = {104.5023,15.0639,0,m};
Point(195) = {105.0735,17.7806,0,m};
Point(196) = {105.2501,184.0872,0,m};
Point(197) = {105.4005,196.3652,0,m};
Point(198) = {106.0792,20.79,0,m};
Point(199) = {106.4357,40.3517,0,m};
Point(200) = {106.5643,40.2365,0,m};
Point(201) = {106.8132,183.7555,0,m};
Point(202) = {107.2664,197.5677,0,m};
Point(203) = {107.891,25.5295,0,m};
Point(204) = {108.5478,183.5749,0,m};
Point(205) = {110.5701,39.7993,0,m};
Point(206) = {110.4005,183.0465,0,m};
Point(207) = {112.1256,29.5299,0,m};
Point(208) = {112.5643,29.7635,0,m};
Point(209) = {112.9218,181.5161,0,m};
Point(210) = {113.0741,203.1045,0,m};
Point(211) = {116.0586,179.4106,0,m};
Point(212) = {116.25,38.8235,0,m};
Point(213) = {116.834,30.6252,0,m};
Point(214) = {117.5754,210.8932,0,m};
Point(215) = {117.8765,30.566,0,m};
Point(216) = {117.9029,212.036,0,m};
Point(217) = {118.4815,176.4059,0,m};
Point(218) = {118.5383,197.6968,0,m};
Point(219) = {118.9009,193.6366,0,m};
Point(220) = {118.823,199.6664,0,m};
Point(221) = {119.5,190,0,m};
Point(222) = {120.1303,202.6561,0,m};
Point(223) = {119.8501,215.7194,0,m};
Point(224) = {121.1595,205.6326,0,m};
Point(225) = {121.4523,173.2223,0,m};
Point(226) = {121.494,219.5312,0,m};
Point(227) = {122.1045,30.2318,0,m};
Point(228) = {122.75,38.2353,0,m};
Point(229) = {122.9115,222.3608,0,m};
Point(230) = {123.4929,183.6366,0,m};
Point(231) = {124.087,169.7834,0,m};
Point(232) = {123.75,210,0,m};
Point(233) = {124.3827,225.2934,0,m};
Point(234) = {125.5701,29.7993,0,m};
Point(235) = {125.4363,167.0826,0,m};
Point(236) = {125.5071,213.0484,0,m};
Point(237) = {125.5104,257.3368,0,m};
Point(238) = {126.2289,229.377,0,m};
Point(239) = {126.9806,29.3718,0,m};
Point(240) = {127.4357,37.4105,0,m};
Point(241) = {127.5,178.2353,0,m};
Point(242) = {127.2637,254.2942,0,m};
Point(243) = {127.5643,37.2954,0,m};
Point(244) = {127.969,232.6676,0,m};
Point(245) = {128.2282,251.6,0,m};
Point(246) = {128.4099,163.2298,0,m};
Point(247) = {128.2375,177.356,0,m};
Point(248) = {129.0001,29.3627,0,m};
Point(249) = {129.0921,218.6861,0,m};
Point(250) = {129.5062,175.8896,0,m};
Point(251) = {129.4558,236.3184,0,m};
Point(252) = {129.6006,249.0551,0,m};
Point(253) = {129.9999,29.3627,0,m};
Point(254) = {130,247.3529,0,m};
Point(255) = {130.6202,221.1765,0,m};
Point(256) = {130.7238,240.7592,0,m};
Point(257) = {130.8031,29.2642,0,m};
Point(258) = {131,174.1176,0,m};
Point(259) = {131.7385,159.173,0,m};
Point(260) = {132.0817,28.6711,0,m};
Point(261) = {131.7474,173.25,0,m};
Point(262) = {131.8889,222.847,0,m};
Point(263) = {132.5,18.8235,0,m};
Point(264) = {132.75,37.0588,0,m};
Point(265) = {133.2566,257.1338,0,m};
Point(266) = {133.9121,28.762,0,m};
Point(267) = {133.7842,157.1993,0,m};
Point(268) = {133.8036,225.7173,0,m};
Point(269) = {134.25,254.7059,0,m};
Point(270) = {135.2652,168.9885,0,m};
Point(271) = {135.5,29.3656,0,m};
Point(272) = {136.7817,37.7111,0,m};
Point(273) = {137,249.1176,0,m};
Point(274) = {137.46,229.5545,0,m};
Point(275) = {138.0192,152.4505,0,m};
Point(276) = {138.5847,246.5703,0,m};
Point(277) = {139.1951,27.0926,0,m};
Point(278) = {138.7535,164.9813,0,m};
Point(279) = {140.3001,40.9415,0,m};
Point(280) = {140.697,244.4799,0,m};
Point(281) = {140.9306,148.0088,0,m};
Point(282) = {141.2183,232.2889,0,m};
Point(283) = {142.1881,44.8203,0,m};
Point(284) = {142.5337,24.1573,0,m};
Point(285) = {142.4663,161.1368,0,m};
Point(286) = {143.4455,47.3157,0,m};
Point(287) = {143.3735,242.4689,0,m};
Point(288) = {143.9985,49.9318,0,m};
Point(289) = {144.5,21.4706,0,m};
Point(290) = {144.4373,144.4722,0,m};
Point(291) = {145.5277,241.7998,0,m};
Point(292) = {146.25,18.2353,0,m};
Point(293) = {146.0059,33.1233,0,m};
Point(294) = {145.9697,34.2469,0,m};
Point(295) = {145.9428,36.4631,0,m};
Point(296) = {146.0991,37.7543,0,m};
Point(297) = {145.75,232.9421,0,m};
Point(298) = {146.3613,31.6681,0,m};
Point(299) = {146.6014,156.5009,0,m};
Point(300) = {146.8119,55.1797,0,m};
Point(301) = {147.2332,141.2822,0,m};
Point(302) = {147.7599,43.4195,0,m};
Point(303) = {147.8996,58.0875,0,m};
Point(304) = {148.7263,138.8369,0,m};
Point(305) = {149.1957,25.9229,0,m};
Point(306) = {149.1403,153.2983,0,m};
Point(307) = {148.75,232.3529,0,m};
Point(308) = {149.5071,12.5048,0,m};
Point(309) = {149.5,25.2941,0,m};
Point(310) = {149.25,45.8824,0,m};
Point(311) = {149.8627,11.6487,0,m};
Point(312) = {150.543,63.6797,0,m};
Point(313) = {150.9313,136.4269,0,m};
Point(314) = {150.7375,151.4736,0,m};
Point(315) = {151.0911,231.6481,0,m};
Point(316) = {151.5087,2.488,0,m};
Point(317) = {151.6934,3.532,0,m};
Point(318) = {151.47,8.3394,0,m};
Point(319) = {151.9183,5.8378,0,m};
Point(320) = {152.75,20,0,m};
Point(321) = {152.4466,66.7196,0,m};
Point(322) = {153.0813,52.6508,0,m};
Point(323) = {152.9286,133.5002,0,m};
Point(324) = {153.75,18.2353,0,m};
Point(325) = {153.4762,148.2384,0,m};
Point(326) = {154.2756,70.9845,0,m};
Point(327) = {154.426,131.622,0,m};
Point(328) = {154.5516,229.8059,0,m};
Point(329) = {154.5,241.1765,0,m};
Point(330) = {155,56.1765,0,m};
Point(331) = {155.4409,72.7406,0,m};
Point(332) = {155.5411,144.9269,0,m};
Point(333) = {156.1964,14.5408,0,m};
Point(334) = {156.2328,74.6361,0,m};
Point(335) = {156.6467,228.966,0,m};
Point(336) = {156.9627,59.0501,0,m};
Point(337) = {157,239.7059,0,m};
Point(338) = {157.6745,127.6919,0,m};
Point(339) = {158.25,78.8235,0,m};
Point(340) = {157.75,142.3529,0,m};
Point(341) = {159.25,80.5882,0,m};
Point(342) = {159.1775,227.5495,0,m};
Point(343) = {158.9625,238.558,0,m};
Point(344) = {159.4912,10.5779,0,m};
Point(345) = {159.433,63.476,0,m};
Point(346) = {159.6187,125.4455,0,m};
Point(347) = {160.2597,139.1045,0,m};
Point(348) = {160.8995,83.6066,0,m};
Point(349) = {161.313,85.4447,0,m};
Point(350) = {161.4507,122.3968,0,m};
Point(351) = {162,69.1176,0,m};
Point(352) = {162.1256,236.3524,0,m};
Point(353) = {162.4466,87.8961,0,m};
Point(354) = {162.3989,121.4214,0,m};
Point(355) = {162.7147,6.746,0,m};
Point(356) = {162.8744,236.0005,0,m};
Point(357) = {163.7005,72.5562,0,m};
Point(358) = {163.7068,133.9398,0,m};
Point(359) = {164.2379,92.0439,0,m};
Point(360) = {164.4027,224.9272,0,m};
Point(361) = {164.9488,117.961,0,m};
Point(362) = {165.6097,3.6776,0,m};
Point(363) = {165.8251,96.5104,0,m};
Point(364) = {166.25,234.1176,0,m};
Point(365) = {166.2851,77.6538,0,m};
Point(366) = {167.2011,101.1008,0,m};
Point(367) = {167.6806,127.6237,0,m};
Point(368) = {168.0182,114.0479,0,m};
Point(369) = {167.9347,222.3952,0,m};
Point(370) = {168.5995,103.4826,0,m};
Point(371) = {169.5367,106.4706,0,m};
Point(372) = {169.4617,108.0143,0,m};
Point(373) = {169.538,111.9104,0,m};
Point(374) = {169.7789,2.3771,0,m};
Point(375) = {170.5,85.5882,0,m};
Point(376) = {170.5995,231.6593,0,m};
Point(377) = {170.9336,221.32,0,m};
Point(378) = {171.7257,88.1912,0,m};
Point(379) = {171.3744,231.2946,0,m};
Point(380) = {172.2207,1.6059,0,m};
Point(381) = {172.7474,120.3089,0,m};
Point(382) = {173.0841,220.4957,0,m};
Point(383) = {173.3123,90.9941,0,m};
Point(384) = {173.7592,229.9113,0,m};
Point(385) = {174.7189,229.5087,0,m};
Point(386) = {175.5,95.5882,0,m};
Point(387) = {176.1138,116.4064,0,m};
Point(388) = {176.2811,228.7266,0,m};
Point(389) = {177.3087,218.7626,0,m};
Point(390) = {177.3579,99.1261,0,m};
Point(391) = {177.2189,228.3322,0,m};
Point(392) = {178.7817,115.23,0,m};
Point(393) = {179.4059,216.8869,0,m};
Point(394) = {179.2108,227.2463,0,m};
Point(395) = {179.9031,114.6841,0,m};
Point(396) = {180.3305,103.5177,0,m};
Point(397) = {181.6345,225.9716,0,m};
Point(398) = {183.2474,105.0087,0,m};
Point(399) = {183.8655,225.2049,0,m};
Point(400) = {184.4397,214.2259,0,m};
Point(401) = {185.7499,114.1185,0,m};
Point(402) = {186.2744,213.8558,0,m};
Point(403) = {186.7592,223.4407,0,m};
Point(404) = {187.334,114.0807,0,m};
Point(405) = {187.5,163.5294,0,m};
Point(406) = {188.003,106.3301,0,m};
Point(407) = {187.7189,223.0381,0,m};
Point(408) = {188.3765,114.1399,0,m};
Point(409) = {189.0109,222.3774,0,m};
Point(410) = {190.4395,212.2963,0,m};
Point(411) = {190.8418,221.8345,0,m};
Point(412) = {191.1314,212.0019,0,m};
Point(413) = {192.0911,106.5872,0,m};
Point(414) = {192.7694,220.474,0,m};
Point(415) = {192.75,114.7059,0,m};
Point(416) = {193.5917,211.2691,0,m};
Point(417) = {194.3655,219.9108,0,m};
Point(418) = {194.5,210.5882,0,m};
Point(419) = {194.8011,106.5943,0,m};
Point(420) = {195.75,115.2941,0,m};
Point(421) = {195.2183,219.4758,0,m};
Point(422) = {196.6879,209.7207,0,m};
Point(423) = {197.7817,218.7595,0,m};
Point(424) = {198.6345,218.3245,0,m};
Point(425) = {200.2189,217.744,0,m};
Point(426) = {201.7811,216.9619,0,m};
Point(427) = {201.9546,107.7614,0,m};
Point(428) = {202.7832,116.7221,0,m};
Point(429) = {202.7189,216.5675,0,m};
Point(430) = {203.2788,116.8997,0,m};
Point(431) = {203.7871,206.6146,0,m};
Point(432) = {204.0109,215.9068,0,m};
Point(433) = {205,206.1765,0,m};
Point(434) = {205.942,215.2959,0,m};
Point(435) = {206.6794,109.0674,0,m};
Point(436) = {206.7817,117.7111,0,m};
Point(437) = {207.1291,109.2592,0,m};
Point(438) = {208.0995,118.3407,0,m};
Point(439) = {208.7509,205.0772,0,m};
Point(440) = {208.5432,213.8771,0,m};
Point(441) = {208.5643,118.587,0,m};
Point(442) = {210.8043,110.0027,0,m};
Point(443) = {211.3655,119.501,0,m};
Point(444) = {211,212.9412,0,m};
Point(445) = {212.7892,110.7757,0,m};
Point(446) = {212.2183,119.9359,0,m};
Point(447) = {213.2183,211.8288,0,m};
Point(448) = {214.8263,120.939,0,m};
Point(449) = {215.261,112.3255,0,m};
Point(450) = {215.7817,211.1124,0,m};
Point(451) = {217.2736,122.0078,0,m};
Point(452) = {216.6345,210.6775,0,m};
Point(453) = {217.5969,112.9194,0,m};
Point(454) = {217.4901,202.5101,0,m};
Point(455) = {219.0978,113.7335,0,m};
Point(456) = {219.6115,209.9158,0,m};
Point(457) = {220.2892,123.7169,0,m};
Point(458) = {220.5696,201.6595,0,m};
Point(459) = {220.4978,209.6393,0,m};
Point(460) = {221.1208,114.2528,0,m};
Point(461) = {221.3363,209.4287,0,m};
Point(462) = {222.5241,125.8071,0,m};
Point(463) = {222.7183,114.6418,0,m};
Point(464) = {223.5,201.176,0,m};
Point(465) = {223.75,208.8235,0,m};
Point(466) = {225.148,208.3414,0,m};
Point(467) = {225.6426,130.0197,0,m};
Point(468) = {226.4373,114.8793,0,m};
Point(469) = {226.7415,132.5357,0,m};
Point(470) = {226.9522,201.131,0,m};
Point(471) = {227.1283,208.2569,0,m};
Point(472) = {227.7225,136.1457,0,m};
Point(473) = {227.9382,140.1576,0,m};
Point(474) = {227.8765,208.2131,0,m};
Point(475) = {229.1281,145.2001,0,m};
Point(476) = {229.4183,258.0554,0,m};
Point(477) = {230.024,113.0574,0,m};
Point(478) = {230.3107,149.2005,0,m};
Point(479) = {230.5,201.1303,0,m};
Point(480) = {230.9992,128.5294,0,m};
Point(481) = {231.4176,126.213,0,m};
Point(482) = {231.5361,153.0558,0,m};
Point(483) = {231.6191,256.597,0,m};
Point(484) = {231.7504,111.3692,0,m};
Point(485) = {231.7588,131.4898,0,m};
Point(486) = {232.1642,135.31,0,m};
Point(487) = {232.1664,156.0748,0,m};
Point(488) = {231.9937,201.1092,0,m};
Point(489) = {231.75,208.2353,0,m};
Point(490) = {232.2289,124.1524,0,m};
Point(491) = {233.5616,137.8352,0,m};
Point(492) = {233.2995,159.2085,0,m};
Point(493) = {234.1578,109.9645,0,m};
Point(494) = {234.5,142.6471,0,m};
Point(495) = {235.0817,162.7877,0,m};
Point(496) = {235,253.5294,0,m};
Point(497) = {235.6403,119.7689,0,m};
Point(498) = {235.6367,145.7058,0,m};
Point(499) = {235.8773,146.479,0,m};
Point(500) = {235.7256,201.4383,0,m};
Point(501) = {236.671,149.3903,0,m};
Point(502) = {236.7679,149.9151,0,m};
Point(503) = {237.0042,151.3247,0,m};
Point(504) = {237.968,167.2075,0,m};
Point(505) = {238.493,255.1906,0,m};
Point(506) = {239.2011,157.5714,0,m};
Point(507) = {239.8172,106.0189,0,m};
Point(508) = {240.1643,171.1783,0,m};
Point(509) = {239.75,201.7647,0,m};
Point(510) = {240.2211,208.8477,0,m};
Point(511) = {240.2672,252.2617,0,m};
Point(512) = {240.3119,159.8856,0,m};
Point(513) = {241.2606,115.0143,0,m};
Point(514) = {241.7662,104.748,0,m};
Point(515) = {242.25,210,0,m};
Point(516) = {242.5,174.7059,0,m};
Point(517) = {242.5817,240.998,0,m};
Point(518) = {242.4455,245.6255,0,m};
Point(519) = {243.2817,201.7006,0,m};
Point(520) = {244.0986,233.9688,0,m};
Point(521) = {244.4215,167.6797,0,m};
Point(522) = {244.6776,177.883,0,m};
Point(523) = {244.5,232.6471,0,m};
Point(524) = {245,230.8824,0,m};
Point(525) = {245.5973,200.3669,0,m};
Point(526) = {245.3394,213.761,0,m};
Point(527) = {245.5,229.1176,0,m};
Point(528) = {245.7571,102.5201,0,m};
Point(529) = {245.7108,111.9521,0,m};
Point(530) = {246.0681,171.1841,0,m};
Point(531) = {246.1264,226.2155,0,m};
Point(532) = {246.5737,181.7341,0,m};
Point(533) = {246.7464,222.6338,0,m};
Point(534) = {246.3736,224.961,0,m};
Point(535) = {247.2895,198.7422,0,m};
Point(536) = {246.8335,216.6948,0,m};
Point(537) = {246.9608,221.1765,0,m};
Point(538) = {247.25,111.1765,0,m};
Point(539) = {247.6984,186.4124,0,m};
Point(540) = {248.2227,101.4841,0,m};
Point(541) = {248.5824,175.0365,0,m};
Point(542) = {249,192.0588,0,m};
Point(543) = {248.8654,195.4944,0,m};
Point(544) = {250.5901,100.568,0,m};
Point(545) = {250.5,109.1176,0,m};
Point(546) = {250.748,178.2992,0,m};
Point(547) = {251.4945,218.7007,0,m};
Point(548) = {251.4633,222.9412,0,m};
Point(549) = {251.75,241.7647,0,m};
Point(550) = {251.5337,242.9418,0,m};
Point(551) = {251.5068,244.1176,0,m};
Point(552) = {251.8684,100.5602,0,m};
Point(553) = {252.0545,213.7863,0,m};
Point(554) = {252,227.9689,0,m};
Point(555) = {252.0189,232.2076,0,m};
Point(556) = {251.9608,240,0,m};
Point(557) = {251.9992,249.7058,0,m};
Point(558) = {252.6593,212.0128,0,m};
Point(559) = {252.4111,252.0459,0,m};
Point(560) = {252.7108,107.8345,0,m};
Point(561) = {253.6657,181.944,0,m};
Point(562) = {254,209.1176,0,m};
Point(563) = {254.3128,99.3629,0,m};
Point(564) = {254.5995,106.9535,0,m};
Point(565) = {254.712,184.627,0,m};
Point(566) = {255.4005,106.5759,0,m};
Point(567) = {256.2659,205.6298,0,m};
Point(568) = {256.25,98.8235,0,m};
Point(569) = {256.6345,105.9716,0,m};
Point(570) = {257.25,98.2353,0,m};
Point(571) = {257.2803,186.3641,0,m};
Point(572) = {257.7996,257.8342,0,m};
Point(573) = {258.2189,105.391,0,m};
Point(574) = {259.7892,96.8714,0,m};
Point(575) = {259.7811,104.609,0,m};
Point(576) = {259.3193,187.5764,0,m};
Point(577) = {259.5,202.0588,0,m};
Point(578) = {261.5,77.6471,0,m};
Point(579) = {261.5109,95.9068,0,m};
Point(580) = {261.5,104.1176,0,m};
Point(581) = {262.6242,2.9617,0,m};
Point(582) = {262.6196,4.6611,0,m};
Point(583) = {262.3675,187.0999,0,m};
Point(584) = {262.6256,199.8819,0,m};
Point(585) = {263.7128,103.001,0,m};
Point(586) = {263.4005,199.5171,0,m};
Point(587) = {263.8198,1.1873,0,m};
Point(588) = {264.1524,12.8816,0,m};
Point(589) = {263.9747,95.0736,0,m};
Point(590) = {264.4646,4.7766,0,m};
Point(591) = {264.9096,102.9605,0,m};
Point(592) = {265.074,184.5426,0,m};
Point(593) = {264.6345,198.9128,0,m};
Point(594) = {265.9351,6.8193,0,m};
Point(595) = {265.8476,12.8816,0,m};
Point(596) = {267.161,181.2219,0,m};
Point(597) = {267.5863,6.64,0,m};
Point(598) = {267.5,89.4118,0,m};
Point(599) = {267.2766,93.6704,0,m};
Point(600) = {267.6293,101.8766,0,m};
Point(601) = {267.25,198.2344,0,m};
Point(602) = {269.355,6.5041,0,m};
Point(603) = {269.5209,8.6867,0,m};
Point(604) = {269.4937,101.832,0,m};
Point(605) = {269.9627,9.7511,0,m};
Point(606) = {270.2335,93.144,0,m};
Point(607) = {269.8758,175.637,0,m};
Point(608) = {270.5897,12.2836,0,m};
Point(609) = {270.5562,198.7853,0,m};
Point(610) = {271.0663,6.9017,0,m};
Point(611) = {271,173.5294,0,m};
Point(612) = {271.5,1.2793,0,m};
Point(613) = {272.6902,9.0969,0,m};
Point(614) = {272.3996,92.8999,0,m};
Point(615) = {272.952,170.8519,0,m};
Point(616) = {272.9992,192.6471,0,m};
Point(617) = {272.8669,197.7025,0,m};
Point(618) = {273.2356,9.3062,0,m};
Point(619) = {273.5208,189.4246,0,m};
Point(620) = {274.0824,187.9046,0,m};
Point(621) = {274.33,6.0037,0,m};
Point(622) = {274.3622,168.1202,0,m};
Point(623) = {274.4246,186.7756,0,m};
Point(624) = {274.75,101.7638,0,m};
Point(625) = {275.5534,183.7784,0,m};
Point(626) = {276.7711,181.1418,0,m};
Point(627) = {276.8476,163.7886,0,m};
Point(628) = {277.739,102.3932,0,m};
Point(629) = {277.9475,4.0736,0,m};
Point(630) = {278.0465,94.1555,0,m};
Point(631) = {278.601,177.7888,0,m};
Point(632) = {278.9021,10.7423,0,m};
Point(633) = {279.3585,159.5497,0,m};
Point(634) = {279.6345,93.6186,0,m};
Point(635) = {280.3456,104.4594,0,m};
Point(636) = {280.9474,8.9143,0,m};
Point(637) = {281.4112,157.2914,0,m};
Point(638) = {281.2256,173.0316,0,m};
Point(639) = {282,92.9412,0,m};
Point(640) = {282.3212,106.9594,0,m};
Point(641) = {283.6416,7.2056,0,m};
Point(642) = {284.0811,5.1887,0,m};
Point(643) = {284.1072,206.8854,0,m};
Point(644) = {284.3295,4.2633,0,m};
Point(645) = {284.5245,111.9985,0,m};
Point(646) = {284.6537,113.8726,0,m};
Point(647) = {284.6999,167.412,0,m};
Point(648) = {285.1843,1.7314,0,m};
Point(649) = {285.0804,90.9697,0,m};
Point(650) = {285.0986,115.4429,0,m};
Point(651) = {285.5,116.7647,0,m};
Point(652) = {285.9104,118.1182,0,m};
Point(653) = {286.6858,5.5865,0,m};
Point(654) = {286.5238,120.2324,0,m};
Point(655) = {286.6454,121.6611,0,m};
Point(656) = {286.3338,150.6013,0,m};
Point(657) = {287.25,163.5294,0,m};
Point(658) = {286.8512,209.5305,0,m};
Point(659) = {287.9795,125.6222,0,m};
Point(660) = {288.25,161.7647,0,m};
Point(661) = {288.4043,1.5052,0,m};
Point(662) = {288.5,85.5882,0,m};
Point(663) = {288.4744,128.3183,0,m};
Point(664) = {288.4668,147.5785,0,m};
Point(665) = {288.9104,84.2347,0,m};
Point(666) = {289.47,103.7009,0,m};
Point(667) = {289.2672,130.658,0,m};
Point(668) = {290.0991,99.8928,0,m};
Point(669) = {289.8809,109.3399,0,m};
Point(670) = {290.2109,133.3819,0,m};
Point(671) = {290,206.4706,0,m};
Point(672) = {290.5754,80.2833,0,m};
Point(673) = {290.6893,97.4358,0,m};
Point(674) = {290.6387,144.2142,0,m};
Point(675) = {290.4663,158.7839,0,m};
Point(676) = {290.6306,212.6148,0,m};
Point(677) = {291.201,77.7227,0,m};
Point(678) = {290.9242,96.7282,0,m};
Point(679) = {291.0594,111.9508,0,m};
Point(680) = {291,136.7647,0,m};
Point(681) = {291.5537,114.0347,0,m};
Point(682) = {291.3477,140.8084,0,m};
Point(683) = {292.3085,75.3987,0,m};
Point(684) = {292.3119,91.8792,0,m};
Point(685) = {292.5851,156.1687,0,m};
Point(686) = {292.7939,207.7696,0,m};
Point(687) = {293.1915,73.4248,0,m};
Point(688) = {292.7604,116.1752,0,m};
Point(689) = {293.313,214.3377,0,m};
Point(690) = {293.5,208.2353,0,m};
Point(691) = {293.8085,88.9281,0,m};
Point(692) = {294.5,70.2941,0,m};
Point(693) = {294.4658,120.8954,0,m};
Point(694) = {294.4235,208.8291,0,m};
Point(695) = {294.8996,68.9713,0,m};
Point(696) = {294.7772,86.4872,0,m};
Point(697) = {295.2412,123.8043,0,m};
Point(698) = {295.7452,152.0645,0,m};
Point(699) = {296.9658,64.987,0,m};
Point(700) = {296.8106,82.4698,0,m};
Point(701) = {296.7887,127.6684,0,m};
Point(702) = {297.4603,130.6478,0,m};
Point(703) = {297.4181,209.8576,0,m};
Point(704) = {298.2161,61.3413,0,m};
Point(705) = {298.4042,79.8683,0,m};
Point(706) = {298.2108,150.1874,0,m};
Point(707) = {298.097,217.4679,0,m};
Point(708) = {299.6898,58.1175,0,m};
Point(709) = {299.6886,135.227,0,m};
Point(710) = {300.1445,210.7991,0,m};
Point(711) = {300.8579,74.4034,0,m};
Point(712) = {300.8109,137.845,0,m};
Point(713) = {300.7183,148.8876,0,m};
Point(714) = {300.7683,211.6464,0,m};
Point(715) = {302.5971,70.8596,0,m};
Point(716) = {302.9246,69.7167,0,m};
Point(717) = {303.5552,148.8386,0,m};
Point(718) = {303.2285,213.976,0,m};
Point(719) = {303.1665,220.2319,0,m};
Point(720) = {304.2379,66.7522,0,m};
Point(721) = {304.5,48.5294,0,m};
Point(722) = {304.6793,221.9369,0,m};
Point(723) = {305.5,141.4706,0,m};
Point(724) = {306.1004,62.7934,0,m};
Point(725) = {306.3996,61.9125,0,m};
Point(726) = {306.9778,216.639,0,m};
Point(727) = {307.6638,43.4732,0,m};
Point(728) = {307.4625,142.6184,0,m};
Point(729) = {307.9088,225.12,0,m};
Point(730) = {308.6256,151.2946,0,m};
Point(731) = {309.1014,41.795,0,m};
Point(732) = {308.8407,56.8108,0,m};
Point(733) = {309.4242,55.1359,0,m};
Point(734) = {309.75,151.7647,0,m};
Point(735) = {309.5645,218.9195,0,m};
Point(736) = {309.9029,53.2581,0,m};
Point(737) = {311.4568,145.0536,0,m};
Point(738) = {311.2752,220.8341,0,m};
Point(739) = {311.75,227.0588,0,m};
Point(740) = {312.3148,48.9336,0,m};
Point(741) = {313.5,37.6471,0,m};
Point(742) = {315,147.0588,0,m};
Point(743) = {315.3694,155.6205,0,m};
Point(744) = {315.5378,224.9829,0,m};
Point(745) = {317.1172,147.898,0,m};
Point(746) = {317.5,156.4706,0,m};
Point(747) = {317.2958,225.8432,0,m};
Point(748) = {318.6201,33.357,0,m};
Point(749) = {318.2678,41.6654,0,m};
Point(750) = {318.6783,229.005,0,m};
Point(751) = {320.3592,149.7682,0,m};
Point(752) = {321.2592,158.9122,0,m};
Point(753) = {321.2086,31.9762,0,m};
Point(754) = {322.7325,159.4482,0,m};
Point(755) = {322.0895,228.653,0,m};
Point(756) = {323.0995,38.7182,0,m};
Point(757) = {323.3263,151.5272,0,m};
Point(758) = {323.5639,232.0447,0,m};
Point(759) = {323.7189,30.6851,0,m};
Point(760) = {324.25,38.2353,0,m};
Point(761) = {324.9301,229.5842,0,m};
Point(762) = {325.6256,161.2946,0,m};
Point(763) = {325.7165,233.495,0,m};
Point(764) = {326.289,29.203,0,m};
Point(765) = {326.1737,153.1786,0,m};
Point(766) = {326.4005,161.6593,0,m};
Point(767) = {327.3935,28.8489,0,m};
Point(768) = {327.5,36.4706,0,m};
Point(769) = {327.4454,234.5975,0,m};
Point(770) = {328.2892,162.5404,0,m};
Point(771) = {329.7939,35.8114,0,m};
Point(772) = {329.5,94.7059,0,m};
Point(773) = {329.5768,232.1769,0,m};
Point(774) = {329.7979,154.8326,0,m};
Point(775) = {330.2811,163.6263,0,m};
Point(776) = {330.739,27.6068,0,m};
Point(777) = {330.695,231.9983,0,m};
Point(778) = {331.8655,164.2069,0,m};
Point(779) = {331.8173,34.8625,0,m};
Point(780) = {333.1582,25.8125,0,m};
Point(781) = {332.7183,164.6418,0,m};
Point(782) = {333.0953,238.7876,0,m};
Point(783) = {334.4357,156.1189,0,m};
Point(784) = {335.2817,25.2301,0,m};
Point(785) = {335.25,156.4706,0,m};
Point(786) = {334.642,234.5006,0,m};
Point(787) = {335.75,33.5294,0,m};
Point(788) = {336.5,105.8824,0,m};
Point(789) = {336.4879,240.8151,0,m};
Point(790) = {337.25,165.2941,0,m};
Point(791) = {337.75,32.9412,0,m};
Point(792) = {337.4522,157.1043,0,m};
Point(793) = {338.1468,241.8403,0,m};
Point(794) = {338.6767,23.4325,0,m};
Point(795) = {338.9121,237.1989,0,m};
Point(796) = {340.4357,32.1164,0,m};
Point(797) = {340,165.3403,0,m};
Point(798) = {340.0753,239.4321,0,m};
Point(799) = {340.5,7.6471,0,m};
Point(800) = {340.9005,31.8701,0,m};
Point(801) = {341.3771,240.2863,0,m};
Point(802) = {342.5757,21.8978,0,m};
Point(803) = {342.5995,31.0711,0,m};
Point(804) = {342.6927,246.9616,0,m};
Point(805) = {343.4005,30.6936,0,m};
Point(806) = {343.7019,243.3796,0,m};
Point(807) = {344.663,9.3732,0,m};
Point(808) = {344.9347,248.9431,0,m};
Point(809) = {345.3315,244.7535,0,m};
Point(810) = {345.7183,29.4758,0,m};
Point(811) = {346.1317,246.7779,0,m};
Point(812) = {346.5,165.2937,0,m};
Point(813) = {347.2367,157.4735,0,m};
Point(814) = {346.9519,252.6119,0,m};
Point(815) = {347.4336,19.5553,0,m};
Point(816) = {347.9891,28.7991,0,m};
Point(817) = {347.9718,256.0392,0,m};
Point(818) = {348.7734,6.204,0,m};
Point(819) = {348.4367,247.5945,0,m};
Point(820) = {349.7108,18.4227,0,m};
Point(821) = {350.2261,27.3526,0,m};
Point(822) = {350.379,165.6806,0,m};
Point(823) = {351.0913,251.8545,0,m};
Point(824) = {351.25,17.6471,0,m};
Point(825) = {354.4663,15.0183,0,m};
Point(826) = {354.75,164.1176,0,m};
Point(827) = {355.4507,256.3202,0,m};
Point(828) = {355.7658,156.0333,0,m};
Point(829) = {356.4658,12.1129,0,m};
Point(830) = {356.5995,22.8358,0,m};
Point(831) = {357,2.6471,0,m};
Point(832) = {356.8448,9.2284,0,m};
Point(833) = {357.4146,5.6761,0,m};
Point(834) = {357.4005,22.4583,0,m};
Point(835) = {358.1235,163.5516,0,m};
Point(836) = {358.4987,154.7078,0,m};
Point(837) = {358.7183,21.8288,0,m};
Point(838) = {360.7183,154.1817,0,m};
Point(839) = {360.9891,162.9167,0,m};
Point(840) = {362.2811,162.256,0,m};
Point(841) = {363.8655,161.6755,0,m};
Point(842) = {363.8707,21.2883,0,m};
Point(843) = {363.8285,153.0344,0,m};
Point(844) = {364.8771,0.9774,0,m};
Point(845) = {365.5303,8.3645,0,m};
Point(846) = {366.2109,11.6172,0,m};
Point(847) = {366.558,159.9982,0,m};
Point(848) = {367.2073,14.2358,0,m};
Point(849) = {366.75,22.9412,0,m};
Point(850) = {368.1109,150.5874,0,m};
Point(851) = {368.525,16.4139,0,m};
Point(852) = {369.1713,25.1749,0,m};
Point(853) = {368.9891,159.3873,0,m};
Point(854) = {370.6968,149.5301,0,m};
Point(855) = {370.7108,158.4227,0,m};
Point(856) = {372.9395,27.8569,0,m};
Point(857) = {373.3925,147.3929,0,m};
Point(858) = {373.25,21.1765,0,m};
Point(859) = {373.0605,28.0254,0,m};
Point(860) = {374.365,156.4839,0,m};
Point(861) = {376.2028,145.2064,0,m};
Point(862) = {376.5801,23.6601,0,m};
Point(863) = {376.6388,31.8518,0,m};
Point(864) = {376.6888,154.7535,0,m};
Point(865) = {377.9851,25.1362,0,m};
Point(866) = {378.2931,33.5699,0,m};
Point(867) = {377.806,143.7025,0,m};
Point(868) = {378.7006,153.2955,0,m};
Point(869) = {379.0105,34.5689,0,m};
Point(870) = {381.4009,141.2244,0,m};
Point(871) = {382,150.2941,0,m};
Point(872) = {382.2452,27.9355,0,m};
Point(873) = {383.1403,39.0546,0,m};
Point(874) = {382.7404,138.576,0,m};
Point(875) = {384.0337,148.275,0,m};
Point(876) = {385.4906,31.1274,0,m};
Point(877) = {385.0683,135.8113,0,m};
Point(878) = {386.5171,42.9406,0,m};
Point(879) = {386.1598,134.3254,0,m};
Point(880) = {386.4663,145.8427,0,m};
Point(881) = {387.5448,132.6852,0,m};
Point(882) = {388.9781,129.6876,0,m};
Point(883) = {389.4309,34.3653,0,m};
Point(884) = {389.4806,142.2965,0,m};
Point(885) = {389.9325,126.7454,0,m};
Point(886) = {391,139.7059,0,m};
Point(887) = {391.8612,48.1482,0,m};
Point(888) = {391.9466,122.3943,0,m};
Point(889) = {392.6758,136.376,0,m};
Point(890) = {393.6172,37.898,0,m};
Point(891) = {393.5,85.2941,0,m};
Point(892) = {393.3232,118.2054,0,m};
Point(893) = {394.0078,115.6811,0,m};
Point(894) = {395,52.0588,0,m};
Point(895) = {396.187,109.8611,0,m};
Point(896) = {396.9392,77.204,0,m};
Point(897) = {396.5105,102.6099,0,m};
Point(898) = {396.2621,130.8949,0,m};
Point(899) = {396.9716,41.0408,0,m};
Point(900) = {396.8437,89.7316,0,m};
Point(901) = {397.1507,92.9053,0,m};
Point(902) = {396.9609,99.974,0,m};
Point(903) = {397.7516,56.0618,0,m};
Point(904) = {397.4702,80.6244,0,m};
Point(905) = {397.3186,84.9813,0,m};
Point(906) = {397.4719,94.7288,0,m};
Point(907) = {397.4562,96.4233,0,m};
Point(908) = {397.9019,82.6457,0,m};
Point(909) = {398.2444,57.4637,0,m};
Point(910) = {398.5911,75.2488,0,m};
Point(911) = {398.6403,127.416,0,m};
Point(912) = {399.0479,60.106,0,m};
Point(913) = {399.0226,62.3164,0,m};
Point(914) = {399.0392,68.8235,0,m};
Point(915) = {398.9445,73.7312,0,m};
Point(916) = {399.3665,64.5118,0,m};
Point(917) = {401.2923,44.1013,0,m};
Point(918) = {403.1256,122.823,0,m};
Point(919) = {403.5643,122.5895,0,m};
Point(920) = {405,45.248,0,m};
Point(921) = {406.0486,82.3529,0,m};
Point(922) = {406.0189,84.8512,0,m};
Point(923) = {406.0151,85.9575,0,m};
Point(924) = {406.0946,88.962,0,m};
Point(925) = {406.0004,93.5294,0,m};
Point(926) = {406.0004,102.3529,0,m};
Point(927) = {405.9985,108.1671,0,m};
Point(928) = {405.9053,255.0147,0,m};
Point(929) = {406.7328,58.8933,0,m};
Point(930) = {406.4774,64.0811,0,m};
Point(931) = {406.3129,65.2419,0,m};
Point(932) = {406.4811,68.9688,0,m};
Point(933) = {406.5184,69.849,0,m};
Point(934) = {406.4811,75.1488,0,m};
Point(935) = {406.4514,77.6471,0,m};
Point(936) = {406.25,80,0,m};
Point(937) = {408.1788,55.1947,0,m};
Point(938) = {408.4163,112.6416,0,m};
Point(939) = {408.5,121.7216,0,m};
Point(940) = {408.5578,254.6728,0,m};
Point(941) = {408.9138,43.995,0,m};
Point(942) = {410.5047,115.0014,0,m};
Point(943) = {411.4027,51.986,0,m};
Point(944) = {411.9357,122.5895,0,m};
Point(945) = {412.7585,41.5741,0,m};
Point(946) = {414.0973,50.3669,0,m};
Point(947) = {414.2168,117.599,0,m};
Point(948) = {413.8694,123.8558,0,m};
Point(949) = {413.8335,252.5504,0,m};
Point(950) = {415.2187,117.7655,0,m};
Point(951) = {415.5138,39.3277,0,m};
Point(952) = {416.1191,249.3399,0,m};
Point(953) = {416.2945,248.7014,0,m};
Point(954) = {417.0339,244.7287,0,m};
Point(955) = {417.2108,125.6949,0,m};
Point(956) = {418.016,240.0609,0,m};
Point(957) = {419.2817,119.4758,0,m};
Point(958) = {418.75,126.4706,0,m};
Point(959) = {420.2592,45.7937,0,m};
Point(960) = {419.75,127.0588,0,m};
Point(961) = {420.1345,119.9108,0,m};
Point(962) = {420.7047,232.8871,0,m};
Point(963) = {421.5,35.2941,0,m};
Point(964) = {421.8655,45.2049,0,m};
Point(965) = {422.0758,227.8053,0,m};
Point(966) = {422.5896,226.3535,0,m};
Point(967) = {422.9104,225.4112,0,m};
Point(968) = {423.2261,129.118,0,m};
Point(969) = {423.5401,223.017,0,m};
Point(970) = {423.4945,250.7111,0,m};
Point(971) = {424.2429,33.3007,0,m};
Point(972) = {423.9599,220.5124,0,m};
Point(973) = {424,246.7647,0,m};
Point(974) = {424,254.4118,0,m};
Point(975) = {424.4093,121.8235,0,m};
Point(976) = {424.4242,218.6653,0,m};
Point(977) = {424.5544,241.4333,0,m};
Point(978) = {424.3996,255.7346,0,m};
Point(979) = {425.25,42.9412,0,m};
Point(980) = {424.9176,216.8013,0,m};
Point(981) = {425.0902,237.8212,0,m};
Point(982) = {425.0238,239.7676,0,m};
Point(983) = {425.4815,236.3566,0,m};
Point(984) = {426.0896,234.5888,0,m};
Point(985) = {426.5295,31.4457,0,m};
Point(986) = {426.2995,213.1444,0,m};
Point(987) = {426.4104,233.6465,0,m};
Point(988) = {427.0896,231.6476,0,m};
Point(989) = {427.5,230.2941,0,m};
Point(990) = {427.7675,41.2129,0,m};
Point(991) = {428.2026,123.3592,0,m};
Point(992) = {428.25,209.4118,0,m};
Point(993) = {428.4438,227.0961,0,m};
Point(994) = {429.25,30,0,m};
Point(995) = {429.3489,134.4626,0,m};
Point(996) = {429.7659,206.8062,0,m};
Point(997) = {429.5896,223.4123,0,m};
Point(998) = {429.75,40.5882,0,m};
Point(999) = {430.3032,124.8242,0,m};
Point(1000) = {429.9104,222.47,0,m};
Point(1001) = {430.0643,29.6483,0,m};
Point(1002) = {431.2408,40.0887,0,m};
Point(1003) = {431.9938,137.0661,0,m};
Point(1004) = {431.9743,217.0066,0,m};
Point(1005) = {432.4401,126.0172,0,m};
Point(1006) = {432.8263,28.4728,0,m};
Point(1007) = {432.7509,201.3035,0,m};
Point(1008) = {433.1421,213.8319,0,m};
Point(1009) = {433.2675,38.86,0,m};
Point(1010) = {433.4851,138.6656,0,m};
Point(1011) = {434.7659,210.9239,0,m};
Point(1012) = {434.7189,38.3322,0,m};
Point(1013) = {435.2524,128.8468,0,m};
Point(1014) = {435.5837,197.9678,0,m};
Point(1015) = {436.4891,27.0344,0,m};
Point(1016) = {436.3187,37.4643,0,m};
Point(1017) = {436.75,207.6471,0,m};
Point(1018) = {437.5109,26.495,0,m};
Point(1019) = {438.4146,205.1462,0,m};
Point(1020) = {438.8107,193.1712,0,m};
Point(1021) = {439.7817,25.8183,0,m};
Point(1022) = {439.4088,36.5872,0,m};
Point(1023) = {439.5044,132.5284,0,m};
Point(1024) = {439.4536,144.3228,0,m};
Point(1025) = {439.3944,203.2888,0,m};
Point(1026) = {441.0995,25.1888,0,m};
Point(1027) = {441.2687,188.1335,0,m};
Point(1028) = {441.5,60.5882,0,m};
Point(1029) = {442.25,24.7059,0,m};
Point(1030) = {442.2659,199.1592,0,m};
Point(1031) = {442.407,146.7782,0,m};
Point(1032) = {443.0991,184.7626,0,m};
Point(1033) = {443.25,64.7059,0,m};
Point(1034) = {443.8195,35.5125,0,m};
Point(1035) = {443.7393,67.5462,0,m};
Point(1036) = {444.3245,196.1443,0,m};
Point(1037) = {445.1737,23.2919,0,m};
Point(1038) = {445.6807,138.7719,0,m};
Point(1039) = {446.1265,34.5899,0,m};
Point(1040) = {445.7604,193.8248,0,m};
Point(1041) = {446.5854,191.3244,0,m};
Point(1042) = {447,177.6471,0,m};
Point(1043) = {447.8904,140.3652,0,m};
Point(1044) = {448.1511,151.4198,0,m};
Point(1045) = {448.4027,21.3978,0,m};
Point(1046) = {448.3112,33.4817,0,m};
Point(1047) = {448.2963,174.7689,0,m};
Point(1048) = {449.75,185.8824,0,m};
Point(1049) = {450.6465,168.6823,0,m};
Point(1050) = {451.25,19.4118,0,m};
Point(1051) = {450.8696,31.0803,0,m};
Point(1052) = {451,167.6471,0,m};
Point(1053) = {451.4595,154.928,0,m};
Point(1054) = {451.5,182.6471,0,m};
Point(1055) = {451.9658,164.987,0,m};
Point(1056) = {452.701,160.6639,0,m};
Point(1057) = {453.3261,143.7101,0,m};
Point(1058) = {452.9814,158.9861,0,m};
Point(1059) = {453.3242,179.5064,0,m};
Point(1060) = {454.5,28.2353,0,m};
Point(1061) = {455.25,175.8824,0,m};
Point(1062) = {456.0935,15.0762,0,m};
Point(1063) = {457.0109,146.4461,0,m};
Point(1064) = {457.4196,25.5009,0,m};
Point(1065) = {457.5754,171.4597,0,m};
Point(1066) = {458.0758,169.57,0,m};
Point(1067) = {458.2309,13.3948,0,m};
Point(1068) = {460.2663,11.1716,0,m};
Point(1069) = {460.6403,22.7101,0,m};
Point(1070) = {460.65,163.9547,0,m};
Point(1071) = {461.6381,146.4284,0,m};
Point(1072) = {463.8583,6.7863,0,m};
Point(1073) = {463.6582,145.2243,0,m};
Point(1074) = {463.4944,158.6817,0,m};
Point(1075) = {465.6829,5.6782,0,m};
Point(1076) = {465.3418,144.7757,0,m};
Point(1077) = {466.1563,1.37,0,m};
Point(1078) = {466.1256,18.1172,0,m};
Point(1079) = {466.3578,2.9533,0,m};
Point(1080) = {466.5643,17.8836,0,m};
Point(1081) = {467.6666,142.1546,0,m};
Point(1082) = {468.6403,10.2311,0,m};
Point(1083) = {468.5569,141.5499,0,m};
Point(1084) = {469.4155,153.7398,0,m};
Point(1085) = {469.75,17.0588,0,m};
Point(1086) = {470,140.4468,0,m};
Point(1087) = {471.4199,138.9542,0,m};
Point(1088) = {472.261,13.634,0,m};
Point(1089) = {472.4239,138.1537,0,m};
Point(1090) = {472.6304,151.2726,0,m};
Point(1091) = {474.2817,17.1229,0,m};
Point(1092) = {474.25,14.1176,0,m};
Point(1093) = {475.1345,17.5578,0,m};
Point(1094) = {475.4904,135.7683,0,m};
Point(1095) = {475.7853,148.5481,0,m};
Point(1096) = {477.2817,14.0536,0,m};
Point(1097) = {477.25,18.2353,0,m};
Point(1098) = {478.2853,146.1952,0,m};
Point(1099) = {478.1345,13.6186,0,m};
Point(1100) = {479.75,18.8235,0,m};
Point(1101) = {480.2325,12.9047,0,m};
Point(1102) = {480.3672,130.9543,0,m};
Point(1103) = {480.5337,143.5691,0,m};
Point(1104) = {482.7035,11.5711,0,m};
Point(1105) = {483,1.1765,0,m};
Point(1106) = {483.2211,19.4359,0,m};
Point(1107) = {482.949,128.6516,0,m};
Point(1108) = {483.2147,140.8637,0,m};
Point(1109) = {484.5701,6.1901,0,m};
Point(1110) = {484.5,7.3529,0,m};
Point(1111) = {485.7147,138.5107,0,m};
Point(1112) = {486.75,20.5882,0,m};
Point(1113) = {487.4829,125.2935,0,m};
Point(1114) = {489.5,21.1765,0,m};
Point(1115) = {490.1823,1.54,0,m};
Point(1116) = {490.2675,122.3894,0,m};
Point(1117) = {490.3002,134.3528,0,m};
Point(1118) = {491,3.8235,0,m};
Point(1119) = {491.739,121.8693,0,m};
Point(1120) = {492.7023,90.5607,0,m};
Point(1121) = {492.9627,7.2854,0,m};
Point(1122) = {493.043,88.0546,0,m};
Point(1123) = {492.8259,91.8616,0,m};
Point(1124) = {492.9239,92.5197,0,m};
Point(1125) = {493.1987,24.3477,0,m};
Point(1126) = {493.4772,85.2341,0,m};
Point(1127) = {493.3378,95.4124,0,m};
Point(1128) = {493.4856,96.278,0,m};
Point(1129) = {494,102.9412,0,m};
Point(1130) = {494.5004,80,0,m};
Point(1131) = {494.3686,104.5456,0,m};
Point(1132) = {494.5392,108.2353,0,m};
Point(1133) = {494.5887,118.395,0,m};
Point(1134) = {494.9397,76.2281,0,m};
Point(1135) = {494.9811,111.91,0,m};
Point(1136) = {494.835,116.7566,0,m};
Point(1137) = {495.3832,10.1083,0,m};
Point(1138) = {495.5725,70.0984,0,m};
Point(1139) = {495.5387,72.9974,0,m};
Point(1140) = {496.4806,28.2918,0,m};
Point(1141) = {496.4456,67.3902,0,m};
Point(1142) = {496.5295,129.0928,0,m};
Point(1143) = {497.0918,11.8435,0,m};
Point(1144) = {496.9811,62.7959,0,m};
Point(1145) = {497.7257,30.5442,0,m};
Point(1146) = {497.5544,58.4922,0,m};
Point(1147) = {498.0185,57.1729,0,m};
Point(1148) = {498.5012,54.3575,0,m};
Point(1149) = {499.2659,33.1938,0,m};
Point(1150) = {498.761,127.6873,0,m};
Point(1151) = {499.5758,48.9818,0,m};
Point(1152) = {500.1879,15.5102,0,m};
Point(1153) = {500.0896,47.53,0,m};
Point(1154) = {500.5,46.1765,0,m};
Point(1155) = {501.1004,36.6184,0,m};
Point(1156) = {501.299,37.1345,0,m};
Point(1157) = {501.4792,43.5166,0,m};
Point(1158) = {501.9608,40.5882,0,m};
Point(1159) = {502,90.8824,0,m};
Point(1160) = {501.9663,95.2947,0,m};
Point(1161) = {502.0337,99.4112,0,m};
Point(1162) = {502.5,85,0,m};
Point(1163) = {502.5,102.6471,0,m};
Point(1164) = {503.25,79.4118,0,m};
Point(1165) = {503,81.4706,0,m};
Point(1166) = {503.25,111.1765,0,m};
Point(1167) = {503.5,73.8235,0,m};
Point(1168) = {503.4608,77.6471,0,m};
Point(1169) = {503.9697,68.9528,0,m};
Point(1170) = {504.2104,115.143,0,m};
Point(1171) = {504.4992,61.4706,0,m};
Point(1172) = {504.8597,19.7689,0,m};
Point(1173) = {505,53.2353,0,m};
Point(1174) = {505.2817,127.7111,0,m};
Point(1175) = {505.5,49.1176,0,m};
Point(1176) = {506.0205,43.8575,0,m};
Point(1177) = {507.2566,22.4531,0,m};
Point(1178) = {507.4087,40.2319,0,m};
Point(1179) = {507.5295,119.7307,0,m};
Point(1180) = {507.7892,129.011,0,m};
Point(1181) = {509.2606,38.5437,0,m};
Point(1182) = {509.5109,129.9755,0,m};
Point(1183) = {509.761,121.1362,0,m};
Point(1184) = {510.4663,25.3338,0,m};
Point(1185) = {510.7183,37.7111,0,m};
Point(1186) = {514.5,121.7643,0,m};
Point(1187) = {514.25,130.5873,0,m};
Point(1188) = {514.7315,28.5316,0,m};
Point(1189) = {515.25,37.6471,0,m};
Point(1190) = {516.3542,121.8,0,m};
Point(1191) = {518.25,38.2353,0,m};
Point(1192) = {518.4891,30.0245,0,m};
Point(1193) = {519.0479,130.6337,0,m};
Point(1194) = {519.7811,30.6851,0,m};
Point(1195) = {520.25,38.8235,0,m};
Point(1196) = {521.2817,121.1124,0,m};
Point(1197) = {521.9357,31.413,0,m};
Point(1198) = {521.7189,39.3149,0,m};
Point(1199) = {522.4005,31.6593,0,m};
Point(1200) = {522.4521,129.9545,0,m};
Point(1201) = {523.0109,39.9755,0,m};
Point(1202) = {523.25,120.5882,0,m};
Point(1203) = {523.9031,32.3747,0,m};
Point(1204) = {525.148,32.8351,0,m};
Point(1205) = {525.2817,40.6523,0,m};
Point(1206) = {526.1345,41.0872,0,m};
Point(1207) = {528.2443,33.2594,0,m};
Point(1208) = {528.2325,41.8012,0,m};
Point(1209) = {528.0257,118.9338,0,m};
Point(1210) = {529.2347,117.6752,0,m};
Point(1211) = {529,130,0,m};
Point(1212) = {531.356,112.2635,0,m};
Point(1213) = {532.0298,105.3267,0,m};
Point(1214) = {532.6559,68.7822,0,m};
Point(1215) = {532.746,99.5045,0,m};
Point(1216) = {532.6941,100.4295,0,m};
Point(1217) = {532.9456,47.3157,0,m};
Point(1218) = {532.937,71.3138,0,m};
Point(1219) = {532.8448,75.7168,0,m};
Point(1220) = {532.9906,84.5391,0,m};
Point(1221) = {533.0013,86.8807,0,m};
Point(1222) = {533,89.4118,0,m};
Point(1223) = {532.9686,90.5034,0,m};
Point(1224) = {532.8212,95.685,0,m};
Point(1225) = {533.9357,32.7046,0,m};
Point(1226) = {533.4811,51.3218,0,m};
Point(1227) = {533.5,55.5882,0,m};
Point(1228) = {533.4663,58.2359,0,m};
Point(1229) = {533.2797,65.8391,0,m};
Point(1230) = {533.5391,82.379,0,m};
Point(1231) = {533.3394,134.9374,0,m};
Point(1232) = {534.75,32.3529,0,m};
Point(1233) = {535.25,138.2353,0,m};
Point(1234) = {536.2775,31.6733,0,m};
Point(1235) = {536.1707,114.0352,0,m};
Point(1236) = {536.0186,119.8374,0,m};
Point(1237) = {536.4241,121.3347,0,m};
Point(1238) = {537.0854,108.4416,0,m};
Point(1239) = {537.0386,110.0563,0,m};
Point(1240) = {536.9176,123.1988,0,m};
Point(1241) = {537.5023,105.5243,0,m};
Point(1242) = {537.3001,141.5297,0,m};
Point(1243) = {537.9814,103.3668,0,m};
Point(1244) = {538.0921,125.745,0,m};
Point(1245) = {538.7344,94.7791,0,m};
Point(1246) = {538.4247,98.7889,0,m};
Point(1247) = {539.0067,45.7579,0,m};
Point(1248) = {538.9992,50.8823,0,m};
Point(1249) = {539.1137,89.8081,0,m};
Point(1250) = {538.7539,96.6138,0,m};
Point(1251) = {538.9084,144.3936,0,m};
Point(1252) = {539.5,28.5294,0,m};
Point(1253) = {539.5,56.7647,0,m};
Point(1254) = {539.706,76.3685,0,m};
Point(1255) = {539.4766,86.1781,0,m};
Point(1256) = {539.3199,92.9757,0,m};
Point(1257) = {539.9608,61.1765,0,m};
Point(1258) = {540.197,65.1712,0,m};
Point(1259) = {540.0251,70.8849,0,m};
Point(1260) = {539.9663,80.5876,0,m};
Point(1261) = {540.6788,41.077,0,m};
Point(1262) = {540.8001,130.3532,0,m};
Point(1263) = {541.1511,146.7139,0,m};
Point(1264) = {541.8077,26.3738,0,m};
Point(1265) = {543.3036,134.5408,0,m};
Point(1266) = {544.2773,23.1477,0,m};
Point(1267) = {544.6955,36.2368,0,m};
Point(1268) = {545.75,138.2353,0,m};
Point(1269) = {546.0171,151.7641,0,m};
Point(1270) = {546.9411,19.8871,0,m};
Point(1271) = {546.9199,139.8693,0,m};
Point(1272) = {547.7597,32.6339,0,m};
Point(1273) = {548.5431,153.9781,0,m};
Point(1274) = {550.4828,143.1158,0,m};
Point(1275) = {550.7375,29.1207,0,m};
Point(1276) = {553.2597,25.5751,0,m};
Point(1277) = {553.3696,145.9785,0,m};
Point(1278) = {553.75,10,0,m};
Point(1279) = {555,160.2941,0,m};
Point(1280) = {555.7034,22.6898,0,m};
Point(1281) = {556.6766,5.7864,0,m};
Point(1282) = {556.7853,149.099,0,m};
Point(1283) = {557.5338,162.9015,0,m};
Point(1284) = {558.1999,18.5885,0,m};
Point(1285) = {559.2304,1.2727,0,m};
Point(1286) = {560,98.8235,0,m};
Point(1287) = {560.0295,165.0249,0,m};
Point(1288) = {560.7597,14.9869,0,m};
Point(1289) = {562.4655,154.3479,0,m};
Point(1290) = {562.1511,166.7139,0,m};
Point(1291) = {562.5605,154.496,0,m};
Point(1292) = {564.5,9.1176,0,m};
Point(1293) = {565.1737,169.061,0,m};
Point(1294) = {567.0637,170.2088,0,m};
Point(1295) = {568.2327,2.3022,0,m};
Point(1296) = {569.5994,160.8111,0,m};
Point(1297) = {569.5998,172.121,0,m};
Point(1298) = {574.0804,175.5009,0,m};
Point(1299) = {574.7429,164.2848,0,m};
Point(1300) = {576.5,177.3529,0,m};
Point(1301) = {578.0804,166.6774,0,m};
Point(1302) = {580.5,67.6471,0,m};
Point(1303) = {580.9027,180.3669,0,m};
Point(1304) = {582.7571,170.4211,0,m};
Point(1305) = {584.5,182.6471,0,m};
Point(1306) = {585.4625,172.0302,0,m};
Point(1307) = {586.7571,183.9505,0,m};
Point(1308) = {588.3242,255.3887,0,m};
Point(1309) = {589.7289,252.3877,0,m};
Point(1310) = {590.5,175.8824,0,m};
Point(1311) = {591.5,176.4706,0,m};
Point(1312) = {591.5122,188.2858,0,m};
Point(1313) = {591.5,249.1176,0,m};
Point(1314) = {592.7382,192.0304,0,m};
Point(1315) = {592.75,246.4706,0,m};
Point(1316) = {593.701,196.3949,0,m};
Point(1317) = {593.799,196.5463,0,m};
Point(1318) = {593.75,244.1176,0,m};
Point(1319) = {594.5759,199.8418,0,m};
Point(1320) = {594.9241,200.7465,0,m};
Point(1321) = {595.5759,203.3712,0,m};
Point(1322) = {596.0557,239.5478,0,m};
Point(1323) = {597,237.3529,0,m};
Point(1324) = {597.25,178.2362,0,m};
Point(1325) = {597.5553,208.0813,0,m};
Point(1326) = {597.8579,253.8151,0,m};
Point(1327) = {598.3394,234.4743,0,m};
Point(1328) = {599.5,193.8235,0,m};
Point(1329) = {599.3535,212.2117,0,m};
Point(1330) = {599.8263,177.2963,0,m};
Point(1331) = {600.1788,189.3123,0,m};
Point(1332) = {600.0208,197.046,0,m};
Point(1333) = {600.5824,198.566,0,m};
Point(1334) = {600.75,215.2941,0,m};
Point(1335) = {600.7447,229.4355,0,m};
Point(1336) = {600.6421,247.9496,0,m};
Point(1337) = {601.0759,200.43,0,m};
Point(1338) = {601.5895,201.8818,0,m};
Point(1339) = {602.1004,226.3228,0,m};
Point(1340) = {602.1421,244.4202,0,m};
Point(1341) = {602.4196,186.6774,0,m};
Point(1342) = {602.6788,204.8054,0,m};
Point(1343) = {602.4456,219.0804,0,m};
Point(1344) = {602.4014,225.4429,0,m};
Point(1345) = {602.8463,223.8726,0,m};
Point(1346) = {603.5,241.4706,0,m};
Point(1347) = {603.7109,174.8933,0,m};
Point(1348) = {605.7659,209.6644,0,m};
Point(1349) = {605.5754,237.3421,0,m};
Point(1350) = {605.9029,236.1992,0,m};
Point(1351) = {606.7109,183.7168,0,m};
Point(1352) = {607.5,172.6471,0,m};
Point(1353) = {608.5995,182.8358,0,m};
Point(1354) = {609.1599,213.6018,0,m};
Point(1355) = {609.4005,182.4583,0,m};
Point(1356) = {609.2621,229.7184,0,m};
Point(1357) = {611.2891,181.5773,0,m};
Point(1358) = {611.4354,170.839,0,m};
Point(1359) = {612.7379,223.2228,0,m};
Point(1360) = {613.2811,180.4913,0,m};
Point(1361) = {614.8655,179.9108,0,m};
Point(1362) = {614.4525,213.2101,0,m};
Point(1363) = {614.7511,219.9988,0,m};
Point(1364) = {614.9891,169.9756,0,m};
Point(1365) = {616.0109,169.4362,0,m};
Point(1366) = {615.7183,179.4758,0,m};
Point(1367) = {618.25,168.8235,0,m};
Point(1368) = {618.9357,178.587,0,m};
Point(1369) = {619.0643,178.4718,0,m};
Point(1370) = {619.6595,210.2294,0,m};
Point(1371) = {619.8148,9.3017,0,m};
Point(1372) = {619.9802,216.5828,0,m};
Point(1373) = {621.75,168.2353,0,m};
Point(1374) = {621.75,177.6471,0,m};
Point(1375) = {622,13.8235,0,m};
Point(1376) = {621.9767,215.6204,0,m};
Point(1377) = {622.4393,206.7649,0,m};
Point(1378) = {623.5,17.3529,0,m};
Point(1379) = {624.2389,205.2217,0,m};
Point(1380) = {624.3002,213.7646,0,m};
Point(1381) = {625,20.5882,0,m};
Point(1382) = {625.4407,167.3732,0,m};
Point(1383) = {626.159,2.4382,0,m};
Point(1384) = {626.5551,24.3852,0,m};
Point(1385) = {626.4918,202.4942,0,m};
Point(1386) = {627.25,177.6471,0,m};
Point(1387) = {627.9183,26.624,0,m};
Point(1388) = {628.4829,165.2936,0,m};
Point(1389) = {628.4135,200.9044,0,m};
Point(1390) = {629.2018,9.0279,0,m};
Point(1391) = {629.2325,178.2718,0,m};
Point(1392) = {629.2316,208.9093,0,m};
Point(1393) = {629.7621,30.2816,0,m};
Point(1394) = {631,13.2353,0,m};
Point(1395) = {631.1132,198.2436,0,m};
Point(1396) = {631.3394,33.7609,0,m};
Point(1397) = {631.75,181.1765,0,m};
Point(1398) = {631.7518,159.7276,0,m};
Point(1399) = {633.0754,183.8344,0,m};
Point(1400) = {633.0761,195.8527,0,m};
Point(1401) = {633.4636,17.8098,0,m};
Point(1402) = {633.3242,36.9642,0,m};
Point(1403) = {633.5754,155.5774,0,m};
Point(1404) = {633.5,185.5882,0,m};
Point(1405) = {633.4662,202.9015,0,m};
Point(1406) = {634,153.8235,0,m};
Point(1407) = {634,188.5294,0,m};
Point(1408) = {634.288,193.8038,0,m};
Point(1409) = {634.7982,151.3808,0,m};
Point(1410) = {635.9241,148.6653,0,m};
Point(1411) = {636.5991,145.7751,0,m};
Point(1412) = {636.4633,170.5882,0,m};
Point(1413) = {636.8029,43.0586,0,m};
Point(1414) = {637.4156,26.1555,0,m};
Point(1415) = {637.3696,143.2443,0,m};
Point(1416) = {637.7003,175.7713,0,m};
Point(1417) = {637.8194,166.64,0,m};
Point(1418) = {638.299,141.1008,0,m};
Point(1419) = {639.0759,137.8053,0,m};
Point(1420) = {638.8447,163.3161,0,m};
Point(1421) = {639,197.6471,0,m};
Point(1422) = {639.5,29.7059,0,m};
Point(1423) = {639.5895,136.3535,0,m};
Point(1424) = {640,49.1176,0,m};
Point(1425) = {640,135,0,m};
Point(1426) = {640,160.2941,0,m};
Point(1427) = {640,179.7059,0,m};
Point(1428) = {640.4105,133.6465,0,m};
Point(1429) = {641.25,197.0588,0,m};
Point(1430) = {641.4241,131.0182,0,m};
Point(1431) = {641.6004,156.3228,0,m};
Point(1432) = {642.25,52.9412,0,m};
Point(1433) = {641.9246,129.1285,0,m};
Point(1434) = {641.799,155.8067,0,m};
Point(1435) = {642.6784,35.2229,0,m};
Point(1436) = {642.5759,152.5112,0,m};
Point(1437) = {642.2715,183.8367,0,m};
Point(1438) = {642.8043,35.3347,0,m};
Point(1439) = {643.5,185.8824,0,m};
Point(1440) = {644.2659,56.1349,0,m};
Point(1441) = {643.7518,125.0217,0,m};
Point(1442) = {643.9241,149.2535,0,m};
Point(1443) = {644.5759,146.6288,0,m};
Point(1444) = {645.0479,197.0134,0,m};
Point(1445) = {646.0895,142.8241,0,m};
Point(1446) = {646.0995,187.7524,0,m};
Point(1447) = {646.2775,119.5655,0,m};
Point(1448) = {646.299,142.2773,0,m};
Point(1449) = {647.0551,43.7969,0,m};
Point(1450) = {647.0759,138.9818,0,m};
Point(1451) = {646.5643,187.9987,0,m};
Point(1452) = {647.5895,137.53,0,m};
Point(1453) = {647.2189,197.5502,0,m};
Point(1454) = {647.8001,61.5297,0,m};
Point(1455) = {647.9105,136.5877,0,m};
Point(1456) = {648.2932,45.7046,0,m};
Point(1457) = {648.25,115.2941,0,m};
Point(1458) = {648.8583,198.2463,0,m};
Point(1459) = {650.25,48.8235,0,m};
Point(1460) = {650.0895,131.0594,0,m};
Point(1461) = {650.3996,130.1478,0,m};
Point(1462) = {650.8766,110.6514,0,m};
Point(1463) = {650.9724,188.8587,0,m};
Point(1464) = {651.75,68.2353,0,m};
Point(1465) = {651.5,109.4118,0,m};
Point(1466) = {652.1004,126.3228,0,m};
Point(1467) = {652.3996,125.4419,0,m};
Point(1468) = {652.7715,53.2485,0,m};
Point(1469) = {653.1766,106.3746,0,m};
Point(1470) = {653.5276,189.3766,0,m};
Point(1471) = {653.25,198.8235,0,m};
Point(1472) = {654,122.0588,0,m};
Point(1473) = {654.9183,56.624,0,m};
Point(1474) = {654.8148,73.4194,0,m};
Point(1475) = {655.25,119.4118,0,m};
Point(1476) = {656.0373,101.9913,0,m};
Point(1477) = {656.5,76.7647,0,m};
Point(1478) = {656.5,116.7647,0,m};
Point(1479) = {656.8012,59.764,0,m};
Point(1480) = {657.2499,189.4109,0,m};
Point(1481) = {657.75,199.4127,0,m};
Point(1482) = {658.5417,62.9522,0,m};
Point(1483) = {658.7659,80.2526,0,m};
Point(1484) = {658.8245,113.2031,0,m};
Point(1485) = {659.7434,98.3355,0,m};
Point(1486) = {660.4627,110.9499,0,m};
Point(1487) = {661.6852,85.4042,0,m};
Point(1488) = {661.5,199.3656,0,m};
Point(1489) = {662,68.2353,0,m};
Point(1490) = {662.0577,188.9749,0,m};
Point(1491) = {662.5392,91.7647,0,m};
Point(1492) = {662.5522,93.5773,0,m};
Point(1493) = {662.9876,69.9609,0,m};
Point(1494) = {664.6879,105.6663,0,m};
Point(1495) = {667.0488,75.0101,0,m};
Point(1496) = {667.75,188.8226,0,m};
Point(1497) = {669.2147,100.8637,0,m};
Point(1498) = {672.5,188.7804,0,m};
Point(1499) = {673.2606,80.2798,0,m};
Point(1500) = {673.1593,94.9539,0,m};
Point(1501) = {673.75,80.5882,0,m};
Point(1502) = {674.334,188.8605,0,m};
Point(1503) = {674.9199,91.8954,0,m};
Point(1504) = {675.3765,188.8013,0,m};
Point(1505) = {675.7183,81.7006,0,m};
Point(1506) = {675.9239,91.0948,0,m};
Point(1507) = {678.25,82.3529,0,m};
Point(1508) = {678.4536,89.9622,0,m};
Point(1509) = {679.9521,90.0455,0,m};
Point(1510) = {680.7814,188.1863,0,m};
Point(1511) = {683,82.895,0,m};
Point(1512) = {683.5,188.7774,0,m};
Point(1513) = {684.75,90.5882,0,m};
Point(1514) = {685.5,199.3656,0,m};
Point(1515) = {686.25,188.8235,0,m};
Point(1516) = {687,199.3546,0,m};
Point(1517) = {687.75,91.1765,0,m};
Point(1518) = {690.1879,199.4568,0,m};
Point(1519) = {690.4885,82.834,0,m};
Point(1520) = {690.6058,189.4039,0,m};
Point(1521) = {691.25,91.7647,0,m};
Point(1522) = {692.616,188.9914,0,m};
Point(1523) = {693.25,92.3529,0,m};
Point(1524) = {694.2631,189.1002,0,m};
Point(1525) = {694.0063,199.4791,0,m};
Point(1526) = {694.3765,83.5516,0,m};
Point(1527) = {695.4891,92.9656,0,m};
Point(1528) = {695.5,199.4579,0,m};
Point(1529) = {696.7616,189.4943,0,m};
Point(1530) = {697.7189,84.2068,0,m};
Point(1531) = {697.2571,93.9505,0,m};
Point(1532) = {698.4521,189.3663,0,m};
Point(1533) = {700.1235,189.3896,0,m};
Point(1534) = {700.1235,199.9778,0,m};
Point(1535) = {701,13.5294,0,m};
Point(1536) = {701.3151,84.5361,0,m};
Point(1537) = {703.352,200.1061,0,m};
Point(1538) = {704.0995,99.5171,0,m};
Point(1539) = {704.4999,190.0491,0,m};
Point(1540) = {704.4089,200.4716,0,m};
Point(1541) = {704.5643,99.7635,0,m};
Point(1542) = {707.75,21.1765,0,m};
Point(1543) = {707.2872,83.5511,0,m};
Point(1544) = {708.0811,81.1527,0,m};
Point(1545) = {707.75,100.5882,0,m};
Point(1546) = {708.4521,201.2219,0,m};
Point(1547) = {709.239,101.0719,0,m};
Point(1548) = {710.0479,190.5428,0,m};
Point(1549) = {710.9477,82.6383,0,m};
Point(1550) = {711.5647,190.6784,0,m};
Point(1551) = {712.1692,201.9093,0,m};
Point(1552)= {-0.16921,-0.022598,0,m};
Point(1553)= {-0.16921,259.0554,0,m};
Point(1554)= {713.1692,259.0554,0,m};
Point(1555)= {713.1692,-0.022598,0,m};
Point(1556)= {95.5,-.022598,0,m};
Point(1557)= {102.057,-.022598,0,m};
Point(1558)= {151.509,-.022598,0,m};
Point(1559)= {174,-.022598,0,m};
Point(1560)= {357,-.022598,0,m};
Point(1561)= {364.877,-.022598,0,m};
Point(1562)= {468,-.022598,0,m};
Point(1563)= {489,-.022598,0,m};
Point(1564)= {560,-.022598,0,m};
Point(1565)= {570,-.022598,0,m};
Point(1566)= {618,-.022598,0,m};
Point(1567)= {626,-.022598,0,m};
Point(1568)= {713.169,82,0,m};
Point(1569)= {713.169,105,0,m};
Point(1570)= {713.169,191,0,m};
Point(1571)= {713.169,202,0,m};
Point(1572)= {-.16921,152,0,m};
Point(1573)= {-.16921,141.321,0,m};
Point(1574)= {596,259.055,0,m};
Point(1575)= {587,259.055,0,m};
Point(1576)= {424,259.055,0,m};
Point(1577)= {412,259.055,0,m};
Point(1578)= {253,259.055,0,m};
Point(1579)= {239,259.055,0,m};
Point(1580)= {132,259.055,0,m};
Point(1581)= {125,259.055,0,m};
Line(1) = {170,178};
Line(2) = {178,176};
Line(3) = {176,162};
Line(4) = {162,142};
Line(5) = {142,113};
Line(6) = {113,71};
Line(7) = {71,33};
Line(8) = {33,24};
Line(9) = {24,15};
Line(10) = {15,1};
Line(11) = {237,256};
Line(12) = {256,226};
Line(13) = {226,210};
Line(14) = {210,202};
Line(15) = {202,184};
Line(16) = {184,153};
Line(17) = {153,125};
Line(18) = {125,58};
Line(19) = {58,26};
Line(20) = {26,10};
Line(21) = {10,2};
Line(22) = {316,308};
Line(23) = {308,289};
Line(24) = {289,271};
Line(25) = {271,234};
Line(26) = {234,207};
Line(27) = {207,198};
Line(28) = {198,187};
Line(29) = {49,99};
Line(30) = {99,124};
Line(31) = {124,149};
Line(32) = {149,167};
Line(33) = {167,201};
Line(34) = {201,211};
Line(35) = {211,231};
Line(36) = {231,267};
Line(37) = {267,290};
Line(38) = {290,323};
Line(39) = {323,350};
Line(40) = {350,372};
Line(41) = {372,359};
Line(42) = {359,321};
Line(43) = {321,288};
Line(44) = {288,272};
Line(45) = {272,228};
Line(46) = {228,205};
Line(47) = {205,169};
Line(48) = {169,145};
Line(49) = {145,122};
Line(50) = {122,96};
Line(51) = {96,72};
Line(52) = {72,47};
Line(53) = {47,34};
Line(54) = {34,39};
Line(55) = {831,829};
Line(56) = {829,820};
Line(57) = {820,794};
Line(58) = {794,767};
Line(59) = {767,741};
Line(60) = {741,721};
Line(61) = {721,699};
Line(62) = {699,672};
Line(63) = {672,639};
Line(64) = {639,614};
Line(65) = {614,570};
Line(66) = {570,507};
Line(67) = {507,463};
Line(68) = {463,445};
Line(69) = {445,419};
Line(70) = {419,396};
Line(71) = {396,378};
Line(72) = {378,357};
Line(73) = {357,330};
Line(74) = {330,295};
Line(75) = {295,309};
Line(76) = {309,344};
Line(77) = {344,380};
Line(78) = {220,236};
Line(79) = {236,268};
Line(80) = {268,282};
Line(81) = {282,307};
Line(82) = {307,335};
Line(83) = {335,389};
Line(84) = {389,416};
Line(85) = {416,431};
Line(86) = {431,458};
Line(87) = {458,500};
Line(88) = {500,525};
Line(89) = {525,542};
Line(90) = {542,516};
Line(91) = {516,495};
Line(92) = {495,482};
Line(93) = {482,472};
Line(94) = {472,462};
Line(95) = {462,446};
Line(96) = {446,420};
Line(97) = {420,395};
Line(98) = {395,367};
Line(99) = {367,340};
Line(100) = {340,285};
Line(101) = {285,241};
Line(102) = {241,219};
Line(103) = {511,517};
Line(104) = {517,524};
Line(105) = {524,533};
Line(106) = {533,515};
Line(107) = {515,489};
Line(108) = {489,440};
Line(109) = {440,417};
Line(110) = {417,391};
Line(111) = {391,337};
Line(112) = {337,280};
Line(113) = {280,265};
Line(114) = {494,512};
Line(115) = {512,521};
Line(116) = {521,546};
Line(117) = {546,576};
Line(118) = {576,611};
Line(119) = {611,633};
Line(120) = {633,656};
Line(121) = {656,674};
Line(122) = {674,667};
Line(123) = {667,646};
Line(124) = {646,624};
Line(125) = {624,573};
Line(126) = {573,513};
Line(127) = {513,480};
Line(128) = {949,956};
Line(129) = {956,969};
Line(130) = {969,996};
Line(131) = {996,1014};
Line(132) = {1014,1027};
Line(133) = {1027,1042};
Line(134) = {1042,1052};
Line(135) = {1052,1058};
Line(136) = {1058,1031};
Line(137) = {1031,1010};
Line(138) = {1010,960};
Line(139) = {960,919};
Line(140) = {919,889};
Line(141) = {889,871};
Line(142) = {871,840};
Line(143) = {840,812};
Line(144) = {812,770};
Line(145) = {770,734};
Line(146) = {734,713};
Line(147) = {713,657};
Line(148) = {657,625};
Line(149) = {625,609};
Line(150) = {609,567};
Line(151) = {567,554};
Line(152) = {554,559};
Line(153) = {688,709};
Line(154) = {709,737};
Line(155) = {737,765};
Line(156) = {765,813};
Line(157) = {813,843};
Line(158) = {843,857};
Line(159) = {857,877};
Line(160) = {877,888};
Line(161) = {888,895};
Line(162) = {895,901};
Line(163) = {901,910};
Line(164) = {910,913};
Line(165) = {913,887};
Line(166) = {887,873};
Line(167) = {873,852};
Line(168) = {852,837};
Line(169) = {837,800};
Line(170) = {800,768};
Line(171) = {768,740};
Line(172) = {740,724};
Line(173) = {724,696};
Line(174) = {696,666};
Line(175) = {1079,1062};
Line(176) = {1062,1037};
Line(177) = {1037,985};
Line(178) = {985,951};
Line(179) = {951,920};
Line(180) = {920,890};
Line(181) = {890,872};
Line(182) = {872,851};
Line(183) = {851,844};
Line(184) = {942,991};
Line(185) = {991,1023};
Line(186) = {1023,1043};
Line(187) = {1043,1071};
Line(188) = {1071,1094};
Line(189) = {1094,1113};
Line(190) = {1113,1133};
Line(191) = {1133,1132};
Line(192) = {1132,1124};
Line(193) = {1124,1134};
Line(194) = {1134,1144};
Line(195) = {1144,1153};
Line(196) = {1153,1149};
Line(197) = {1149,1112};
Line(198) = {1112,1091};
Line(199) = {1091,1069};
Line(200) = {1069,1034};
Line(201) = {1034,998};
Line(202) = {998,943};
Line(203) = {943,933};
Line(204) = {933,927};
Line(205) = {1308,1315};
Line(206) = {1315,1327};
Line(207) = {1327,1339};
Line(208) = {1339,1334};
Line(209) = {1334,1321};
Line(210) = {1321,1312};
Line(211) = {1312,1305};
Line(212) = {1305,1297};
Line(213) = {1297,1283};
Line(214) = {1283,1269};
Line(215) = {1269,1263};
Line(216) = {1263,1233};
Line(217) = {1233,1211};
Line(218) = {1211,1193};
Line(219) = {1193,1180};
Line(220) = {1180,1142};
Line(221) = {1142,1098};
Line(222) = {1098,1074};
Line(223) = {1074,1054};
Line(224) = {1054,1017};
Line(225) = {1017,988};
Line(226) = {988,978};
Line(227) = {1196,1209};
Line(228) = {1209,1212};
Line(229) = {1212,1216};
Line(230) = {1216,1222};
Line(231) = {1222,1218};
Line(232) = {1218,1228};
Line(233) = {1228,1217};
Line(234) = {1217,1205};
Line(235) = {1205,1189};
Line(236) = {1189,1176};
Line(237) = {1176,1167};
Line(238) = {1167,1159};
Line(239) = {1159,1170};
Line(240) = {1170,1183};
Line(241) = {1285,1278};
Line(242) = {1278,1270};
Line(243) = {1270,1264};
Line(244) = {1264,1232};
Line(245) = {1232,1207};
Line(246) = {1207,1194};
Line(247) = {1194,1184};
Line(248) = {1184,1143};
Line(249) = {1143,1115};
Line(250) = {1371,1381};
Line(251) = {1381,1396};
Line(252) = {1396,1424};
Line(253) = {1424,1454};
Line(254) = {1454,1477};
Line(255) = {1477,1492};
Line(256) = {1492,1457};
Line(257) = {1457,1419};
Line(258) = {1419,1409};
Line(259) = {1409,1388};
Line(260) = {1388,1365};
Line(261) = {1365,1347};
Line(262) = {1347,1311};
Line(263) = {1311,1301};
Line(264) = {1301,1296};
Line(265) = {1296,1282};
Line(266) = {1282,1274};
Line(267) = {1274,1265};
Line(268) = {1265,1237};
Line(269) = {1237,1241};
Line(270) = {1241,1249};
Line(271) = {1249,1254};
Line(272) = {1254,1257};
Line(273) = {1257,1248};
Line(274) = {1248,1261};
Line(275) = {1261,1267};
Line(276) = {1267,1280};
Line(277) = {1280,1288};
Line(278) = {1288,1295};
Line(279) = {1338,1354};
Line(280) = {1354,1362};
Line(281) = {1362,1379};
Line(282) = {1379,1395};
Line(283) = {1395,1407};
Line(284) = {1407,1386};
Line(285) = {1386,1360};
Line(286) = {1360,1331};
Line(287) = {1551,1528};
Line(288) = {1528,1514};
Line(289) = {1514,1488};
Line(290) = {1488,1458};
Line(291) = {1458,1421};
Line(292) = {1421,1392};
Line(293) = {1392,1363};
Line(294) = {1363,1350};
Line(295) = {1350,1326};
Line(296) = {1541,1531};
Line(297) = {1531,1521};
Line(298) = {1521,1506};
Line(299) = {1506,1497};
Line(300) = {1497,1478};
Line(301) = {1478,1455};
Line(302) = {1455,1436};
Line(303) = {1436,1416};
Line(304) = {1416,1427};
Line(305) = {1427,1446};
Line(306) = {1446,1496};
Line(307) = {1496,1512};
Line(308) = {1512,1532};
Line(309) = {1532,1550};
Line(310) = {1549,1536};
Line(311) = {1536,1526};
Line(312) = {1526,1511};
Line(313) = {1511,1505};
Line(314) = {1505,1495};
Line(315) = {1495,1482};
Line(316) = {1482,1468};
Line(317) = {1468,1438};
Line(318) = {1438,1401};
Line(319) = {1401,1383};
Line(320) = {1554,1574};
Line(321) = {1555,1568};
Line(322) = {1552,1556};
Line(323) = {1553,1572};
Line(324) = {39,49};
Line(325) = {219,220};
Line(326) = {480,494};
Line(327) = {688,666};
Line(328) = {927,942};
Line(329) = {1183,1196};
Line(330) = {1338,1331};
Line(331) = {170,1556};
Line(332) = {187,1557};
Line(333) = {316,1558};
Line(334) = {380,1559};
Line(335) = {831,1560};
Line(336) = {844,1561};
Line(337) = {1079,1562};
Line(338) = {1115,1563};
Line(339) = {1285,1564};
Line(340) = {1295,1565};
Line(341) = {1371,1566};
Line(342) = {1383,1567};
Line(343) = {1556,1557};
Line(344) = {1557,1558};
Line(345) = {1558,1559};
Line(346) = {1559,1560};
Line(347) = {1560,1561};
Line(348) = {1561,1562};
Line(349) = {1562,1563};
Line(350) = {1563,1564};
Line(351) = {1564,1565};
Line(352) = {1565,1566};
Line(353) = {1566,1567};
Line(354) = {1567,1555};
Line(355) = {1568,1569};
Line(356) = {1569,1570};
Line(357) = {1570,1571};
Line(358) = {1571,1554};
Line(359) = {1549,1568};
Line(360) = {1541,1569};
Line(361) = {1550,1570};
Line(362) = {1551,1571};
Line(363) = {1572,1573};
Line(364) = {1573,1552};
Line(365) = {2,1572};
Line(366) = {1,1573};
Line(367) = {1574,1575};
Line(368) = {1575,1576};
Line(369) = {1576,1577};
Line(370) = {1577,1578};
Line(371) = {1578,1579};
Line(372) = {1579,1580};
Line(373) = {1580,1581};
Line(374) = {1581,1553};
Line(375) = {1326,1574};
Line(376) = {1308,1575};
Line(377) = {978,1576};
Line(378) = {949,1577};
Line(379) = {559,1578};
Line(380) = {511,1579};
Line(381) = {265,1580};
Line(382) = {237,1581};
Line Loop(383) = {374, 323, -365, -21, -20, -19, -18, -17, -16, -15, -14, -13, -12, -11, 382};
Plane Surface(384) = {383};
Line Loop(385) = {372, -381, -113, -112, -111, -110, -109, -108, -107, -106, -105, -104, -103, 380};
Plane Surface(386) = {385};
Line Loop(387) = {80, 81, 82, 83, 84, 85, 86, 87, 88, 89, 90, 91, 92, 93, 94, 95, 96, 97, 98, 99, 100, 101, 102, 325, 78, 79};
Plane Surface(388) = {387};
Line Loop(389) = {33, 34, 35, 36, 37, 38, 39, 40, 41, 42, 43, 44, 45, 46, 47, 48, 49, 50, 51, 52, 53, 54, 324, 29, 30, 31, 32};
Plane Surface(390) = {389};
Line Loop(391) = {10, 366, 364, 322, -331, 1, 2, 3, 4, 5, 6, 7, 8, 9};
Plane Surface(392) = {391};
Line Loop(393) = {26, 27, 28, 332, 344, -333, 22, 23, 24, 25};
Plane Surface(394) = {393};
Line Loop(395) = {74, 75, 76, 77, 334, 346, -335, 55, 56, 57, 58, 59, 60, 61, 62, 63, 64, 65, 66, 67, 68, 69, 70, 71, 72, 73};
Plane Surface(396) = {395};
Line Loop(397) = {115, 116, 117, 118, 119, 120, 121, 122, 123, 124, 125, 126, 127, 326, 114};
Plane Surface(398) = {397};
Line Loop(399) = {151, 152, 379, -370, -378, 128, 129, 130, 131, 132, 133, 134, 135, 136, 137, 138, 139, 140, 141, 142, 143, 144, 145, 146, 147, 148, 149, 150};
Plane Surface(400) = {399};
Line Loop(401) = {154, 155, 156, 157, 158, 159, 160, 161, 162, 163, 164, 165, 166, 167, 168, 169, 170, 171, 172, 173, 174, -327, 153};
Plane Surface(402) = {401};
Line Loop(403) = {182, 183, 336, 348, -337, 175, 176, 177, 178, 179, 180, 181};
Plane Surface(404) = {403};
Line Loop(405) = {204, 328, 184, 185, 186, 187, 188, 189, 190, 191, 192, 193, 194, 195, 196, 197, 198, 199, 200, 201, 202, 203};
Plane Surface(406) = {405};
Line Loop(407) = {239, 240, 329, 227, 228, 229, 230, 231, 232, 233, 234, 235, 236, 237, 238};
Plane Surface(408) = {407};
Line Loop(409) = {248, 249, 338, 350, -339, 241, 242, 243, 244, 245, 246, 247};
Plane Surface(410) = {409};
Line Loop(411) = {368, -377, -226, -225, -224, -223, -222, -221, -220, -219, -218, -217, -216, -215, -214, -213, -212, -211, -210, -209, -208, -207, -206, -205, 376};
Plane Surface(412) = {411};
Line Loop(413) = {330, -286, -285, -284, -283, -282, -281, -280, -279};
Plane Surface(414) = {413};
Line Loop(415) = {295, 375, -320, -358, -362, 287, 288, 289, 290, 291, 292, 293, 294};
Plane Surface(416) = {415};
Line Loop(417) = {301, 302, 303, 304, 305, 306, 307, 308, 309, 361, -356, -360, 296, 297, 298, 299, 300};
Plane Surface(418) = {417};
Line Loop(419) = {315, 316, 317, 318, 319, 342, 354, 321, -359, 310, 311, 312, 313, 314};
Plane Surface(420) = {419};
Line Loop(421) = {268, 269, 270, 271, 272, 273, 274, 275, 276, 277, 278, 340, 352, -341, 250, 251, 252, 253, 254, 255, 256, 257, 258, 259, 260, 261, 262, 263, 264, 265, 266, 267};
Plane Surface(422) = {421};
Line Loop(423) = {363, -366, -10, -9, -8, -7, -6, -5, -4, -3, -2, -1, 331, 343, -332, -28, -27, -26, -25, -24, -23, -22, 333, 345, -334, -77, -76, -75, -74, -73, -72, -71, -70, -69, -68, -67, -66, -65, -64, -63, -62, -61, -60, -59, -58, -57, -56, -55, 335, 347, -336, -183, -182, -181, -180, -179, -178, -177, -176, -175, 337, 349, -338, -249, -248, -247, -246, -245, -244, -243, -242, -241, 339, 351, -340, -278, -277, -276, -275, -274, -273, -272, -271, -270, -269, -268, -267, -266, -265, -264, -263, -262, -261, -260, -259, -258, -257, -256, -255, -254, -253, -252, -251, -250, 341, 353, -342, -319, -318, -317, -316, -315, -314, -313, -312, -311, -310, 359, 355, -360, 296, 297, 298, 299, 300, 301, 302, 303, 304, 305, 306, 307, 308, 309, 361, 357, -362, 287, 288, 289, 290, 291, 292, 293, 294, 295, 375, 367, -376, 205, 206, 207, 208, 209, 210, 211, 212, 213, 214, 215, 216, 217, 218, 219, 220, 221, 222, 223, 224, 225, 226, 377, 369, -378, 128, 129, 130, 131, 132, 133, 134, 135, 136, 137, 138, 139, 140, 141, 142, 143, 144, 145, 146, 147, 148, 149, 150, 151, 152, 379, 371, -380, 103, 104, 105, 106, 107, 108, 109, 110, 111, 112, 113, 381, 373, -382, 11, 12, 13, 14, 15, 16, 17, 18, 19, 20, 21, 365, 363, -366, -10, -9, -8, -7, -6, -5, -4, -3, -2, -1, 331, 343, -332, -28, -27, -26, -25, -24, -23, -22, 333, 345, -334, -77, -76, -75, -74, -73, -72, -71, -70, -69, -68, -67, -66, -65, -64, -63, -62, -61, -60, -59, -58, -57, -56, -55, 335, 347, -336, -183, -182, -181, -180, -179, -178, -177, -176, -175, 337, 349, -338, -249, -248, -247, -246, -245, -244, -243, -242, -241, 339, 351, -340, -278, -277, -276, -275, -274, -273, -272, -271, -270, -269, -268, -267, -266, -265, -264, -263, -262, -261, -260, -259, -258, -257, -256, -255, -254, -253, -252, -251, -250, 341, 353, -342, -319, -318, -317, -316, -315, -314, -313, -312, -311, -310, 359, 355, -360, 296, 297, 298, 299, 300, 301, 302, 303, 304, 305, 306, 307, 308, 309, 361, 357, -362};
Plane Surface(424) = {423};
Line Loop(425) = {363, -366, -10, -9, -8, -7, -6, -5, -4, -3, -2, -1, 331, 343, -332, -28, -27, -26, -25, -24, -23, -22, 333, 345, -334, -77, -76, -75, -74, -73, -72, -71, -70, -69, -68, -67, -66, -65, -64, -63, -62, -61, -60, -59, -58, -57, -56, -55, 335, 347, -336, -183, -182, -181, -180, -179, -178, -177, -176, -175, 337, 349, -338, -249, -248, -247, -246, -245, -244, -243, -242, -241, 339, 351, -340, -278, -277, -276, -275, -274, -273, -272, -271, -270, -269, -268, -267, -266, -265, -264, -263, -262, -261, -260, -259, -258, -257, -256, -255, -254, -253, -252, -251, -250, 341, 353, -342, -319, -318, -317, -316, -315, -314, -313, -312, -311, -310, 359, 355, -360, 296, 297, 298, 299, 300, 301, 302, 303, 304, 305, 306, 307, 308, 309, 361, 357, -362, 287, 288, 289, 290, 291, 292, 293, 294, 295, 375, 367, -376, 205, 206, 207, 208, 209, 210, 211, 212, 213, 214, 215, 216, 217, 218, 219, 220, 221, 222, 223, 224, 225, 226, 377, 369, -378, 128, 129, 130, 131, 132, 133, 134, 135, 136, 137, 138, 139, 140, 141, 142, 143, 144, 145, 146, 147, 148, 149, 150, 151, 152, 379, 371, -380, 103, 104, 105, 106, 107, 108, 109, 110, 111, 112, 113, 381, 373, -382, 11, 12, 13, 14, 15, 16, 17, 18, 19, 20, 21, 365};
Plane Surface(426) = {387, 389, 397, 401, 405, 407, 413, 425};
Extrude {0, 0, perovh} {
  Surface{426};
}
Extrude {0, 0, perovh} {
  Surface{384, 392, 390, 388, 386, 394, 396, 398, 400, 402, 404, 406, 412, 408, 410, 422, 414, 416, 418, 420};
  Layers{1};
}
Point(1584) = {-.16921,-.022598,perovh+itoh,m};
Point(1585) = {-.16921,259.055,perovh+itoh,m};
Point(1586) = {713.169,259.055,perovh+itoh,m};
Point(1588) = {713.169,-.022598,perovh+itoh,m};
Line(1000) = {1584,1585};
Line(1001) = {1584,1588};
Line(1002) = {1588,1586};
Line(1003) = {1586,1585};
Line(1004) = {1584,3047};
Line(1005) = {1588,3083};
Line(1008) = {3057,1586};
Line(1009) = {3037,1585};
Line Loop(4139) = {1009, -1003, -1008, -3916, -645, 3439, -620, -3009, -592, 2673, -578, 2255};
Plane Surface(4140) = {4139};
Line Loop(4141) = {1008, -1002, 1005, 4075, -674, -3991, -657, -3917};
Plane Surface(4142) = {4141};
Line Loop(4143) = {1005, -4074, 687, -3717, 719, -3646, 731, -3268, 743, -2802, 769, -2749, 779, -2335, -1004, 1001};
Plane Surface(4144) = {4143};
Line Loop(4145) = {1004, -2334, 792, -2256, 1009, -1000};
Plane Surface(4146) = {4145};
Line Loop(4147) = {1001, 1002, 1003, -1000};
Plane Surface(4148) = {4147};
Surface Loop(4149) = {2402, 2539, 2330, 2671, 2743, 2927, 3263, 3437, 3146, 3564, 3641, 3865, 4138, 4066, 3979, 3912, 3703, 3325, 3004, 2795, 2253, 4140, 4146, 4144, 4142, 4148};
Volume(4150) = {4149};
Point(1589) = {-.16921,-.022598,totalh,m};
Point(1590) = {-.16921,259.055,totalh,m};
Point(1592) = {713.169,259.055,totalh,m};
Point(1593) = {713.169,-.022598,totalh,m};
Point(1594) = {356.669105,259.055,totalh,m};
Point(1596) = {356.669105,-.022598,totalh,m};
Line(1010) = {1589,1596};
Line(1024) = {1589,1590};
Line(1021) = {1590,1594};
Line(1013) = {1596,1593};
Line(1014) = {1594,1592};
Line(1022) = {1593,1592};
Line(1016) = {1584,1589};
Line(1017) = {1590,1585};
Line(1018) = {1588,1593};
Line(1025) = {1592,1586};
Line(1020) = {1594,1596};
Line Loop(4151) = {1003, -1017, 1021, 1014, 1025};
Plane Surface(4152) = {4151};
Line Loop(4153) = {1002, -1025, -1022, -1018};
Plane Surface(4154) = {4153};
Line Loop(4155) = {1013, 1022, -1014, 1020};
Plane Surface(4156) = {4155};
Line Loop(4157) = {1010, -1020, -1021, -1024};
Plane Surface(4158) = {4157};
Line Loop(4159) = {1017, -1000, 1016, 1024};
Plane Surface(4160) = {4159};
Line Loop(4161) = {1018, -1013, -1010, -1016, 1001};
Plane Surface(4162) = {4161};
Surface Loop(4163) = {4154, 4152, 4160, 4162, 4156, 4158, 4148};
Volume(4164) = {4163};
Physical Volume("Base") = {4164};
Physical Volume("Mid") = {4150};
Physical Volume("Crystal") = {19, 18, 20, 21, 14, 17, 15, 16, 13, 10, 12, 11, 8, 9, 6, 5, 2, 4, 3, 7};
Physical Volume("Grain") = {1};
Physical Line("PushLine") = {1020};
Physical Line("HoldLine") = {364, 363, 323, 321, 355, 356, 357, 358};
